# Supplementary material for: Pathological features of BRCA-mutated breast cancer in Shenzhen, China: a single-center study
Source: PeerJ. 2026 Mar 3;14:e20813. doi: 10.7717/peerj.20813 (PMC12965168; doi:10.7717/peerj.20813)
Supplement: Supplemental Information 1 [file peerj-14-20813-s001.xlsx]

## Sheet: Sheet1
Number	Sample barcode/lab No	Gene	Nucleotide Change	Amino acids Change	Mutation type	Age at diagnosis	Gender	Type of pathology	ER	PR	Her-2(0=negative, 1=positive)	Ki-67	Molecular type	T(cm)	TNM（0=0，1=I,2=II,3=III,4=IV）	TNM Stage	Lymph node condition(0=negative, 1=positive)	Histological grading（1=I,2=II,3=III,NA=Not applicable）
1	17B0014394	MUTYH	c.74G>A	p.Gly25Asp	Variants of uncertain significance	59	Female	IDC	0.9	0.85	0	0.1	Luminal A	2	1	pT1N0M0，IA	0	2
		MUTYH	c.53C>T	p.Pro18Leu	Variants of uncertain significance
		MSH2	c.1301C>T	p.Ala434Val	Variants of uncertain significance
2	17B0014395	CHEK2	c.1111C>T	p.His371Tyr	Likely pathogenic variants	53	Female	IDC	0	0.05	0	0.2	Luminal B Her-2 Negative	3.5	2	pT2N0M0，IIA	0	3
3	17B0014396	—	—	—	—	31	Female	DCIS	0	0	1	0.5	Her-2 overexpression	1.3	0	pTisN0M0，0	0	2
4	17B0014738	ATM	c.5624G>A	p.Arg1875Gln	Variants of uncertain significance	34	Female	DCIS	0.95	0.95	1	0.3	LuminalB Her-2 Positive	1.2	1	pT1N0M0，IA	0	2
		ATM	c.8942A>G	p.His2981Arg	Variants of uncertain significance
		BRCA2	c.440A>G	p.Gln147Arg	Variants of uncertain significance
		MRE11A	c.1226_1228delGAG	p.Gly409del	Variants of uncertain significance
5	17B0014739	—	—	—	—	42	Female	IDC	0	0	0	0.7	TNBC	3	2	cT2N0M0，IIA	0	3
6	17B0014740	MRE11A	c.1842+4A>C	—	Variants of uncertain significance	41	Female	IDC	0.01	0	0	0.25	LuminalB Her-2 Negative	1.7	1	pT1N0M0，IA	0	3
		BRCA2	c.4076C>T	p.Thr1359Ile	Variants of uncertain significance
		MSH6	c.4001+2_+5delTAAC	—	Variants of uncertain significance
7	17B0014741	—	—	—	—	35	Female	DCIS	0.95	0.95	1	0.3	LuminalB Her-2 Positive	1.2	0	pTisN0M0，0	0	1
8	17B0014742	MUTYH	c.74G>A	p.Gly25Asp	Variants of uncertain significance	29	Female	IDC	0.9	0.8	0	0.1	Luminal A	2.1	2	cT2N1M0，IIA	1	3
		MUTYH	c.53C>T	p.Pro18Leu	Variants of uncertain significance
		ATM	c.8987+3G>A	—	Variants of uncertain significance
		MSH6	c.1656T>A	p.His552Gln	Variants of uncertain significance
9	17B0014743	MSH6	c.3818A>G	p.Asn1273Ser	Variants of uncertain significance	36	Female	IDC	0.4	0.3	1	0.25	LuminalB Her-2 Positive	2.1	3	cT2N1-2M0，IIIB	1	2
10	17B0014744	—	—	—	—	34	Female	IDC	0.9	0.9	0	0.15	Luminal A	1.5	1	pT1N0M0，IA	0	2
11	17B0014745	ATM	c.6101G>A	p.Arg2034Gln	Variants of uncertain significance	35	Female	ILC	0.9	0.9	0	0.1	Luminal A	1	2	pT1N1M0，IIA	1	1
12	17B0015532	RAD51C	c.233C>T	p.Thr78Ile	Variants of uncertain significance	50	Female	IPC	0.95	0.95	1	0.3	LuminalB Her-2 Positive	1.2	1	pT1N0M0，IA	0	3
		MSH6	c.1063G>A	p.Gly355Ser	Variants of uncertain significance
13	17B0016491	MUTYH	c.934-2A>G	—	Variants of uncertain significance	38	Female	IDC	0.8	0.7	0	0.1	Luminal A	1	1	pT1N0M0，IA	0	2
14	17B0031751	STK11	c.920+6C>T	—	Variants of uncertain significance	42	Female	IDC	0.9	0.9	0	0.05	Luminal A	1	2	pT1N1M0，IIA	1	2
15	17B0031999	RAD51C	c.1109G>A	p.Arg370Gln	Variants of uncertain significance	34	Female	IDC	0.9	0.9	0	0.05	Luminal A	0.7	2	pT1N1M0，IIA	1	2
16	17B0051500	CHEK2	c.1037G>T	p.Arg346Leu	Variants of uncertain significance	43	Female	IDC	0.9	0.9	0	0.05	Luminal A	1	2	pT1N1M0，IIA	1	2
17	17B0052713	ATM	c.3963G>A	p.Met1321Ile	Variants of uncertain significance	53	Female	DCIS	0	0	1	0.05	Her-2 overexpression	0.12	1	pT1N0M0，IA	0	2
18	17B0052999	—	—	—	—	46	Female	IDC	0	0	0	0.1	TNBC	1.5	1	pT1N0M0，IA	0	3
19	17B0076236	—	—	—	—	45	Female	IDC	0.8	0.9	0	0.4	LuminalB Her-2 Negative	2	2	pT1N1M0，IIA	1	2
20	17B0087287	CHEK2	c.445-9C>G	—	Variants of uncertain significance	26	Female	DCIS	0.4	0.3	0	0.02	Luminal A	1.1	0	pTisN0M0，0	0	1
21	17B0130927	—	—	—	—	31	Female	IDC	0.8	0.8	0	0.1	Luminal A	1	1	pT1N0M0，IA	0	1
22	17B0130928	—	—	—	—	36	Female	IDC	0.99	0.99	0	0.15	Luminal A	1	1	pT1N0M0，IA	0	2
23	17B0130929	PMS1	c.1352C>T	p.Thr451Met	Variants of uncertain significance	37	Female	IDC	0.6	0.8	0	0.1	Luminal A	1.2	1	pT1N0M0，IA	0	3
24	17B0130930	PALB2	c.3225T>	p.Ser1075Arg	Variants of uncertain significance	21	Female	IDC	0.6	0.3	0	0.15	Luminal A	3	2	pT2N0M0，IIA	0	2
25	17B0130931	BARD1	c.2191C>T	p.Arg731Cys	Variants of uncertain significance	29	Female	IDC	0.8	0.7	0	0.05	Luminal A	2.1	2	pT2N1M0，IIB	1	3
26	17B0130932	BRCA2	c.164A>G	p.Asn55Ser	Variants of uncertain significance	37	Female	IDC	0.8	0.95	0	0.05	Luminal A	3	2	pT2N0M0，IIA	0	2
27	18B0013691	CHEK2	c.417C>A	p.Tyr139Ter	Pathogenic variants	46	Female	ILC	0.95	0.95	0	0.15	Luminal A	6.5	3	cT3N3M0,IIIC	1	2
28	18B0014277	—	—	—	—	33	Female	IDC	0	0.4	0	0.6	Luminal B Her-2 Negative	1.2	1	pT1N0M0,IA	0	3
29	18B0014570	—	—	—	—	28	Female	IDC	0.6	0.6	0	0.4	Luminal B Her-2 Negative	3.5	2	pT2N0M0，IIA	0	3
30	18B3190557	ATM	c.9036_9038delACT	p.Leu3013del	Variants of uncertain significance	36	Female	IDC	0.85	0.85	0	0.3	Luminal B Her-2 Negative	2	2	pT1N1M0，IIA	1	3
31	18B3190875	—	—	—	—	36	Female	IDC	0	0	0	0.5	TNBC	4	2	pT2N0M0，IIA	0	3
32	18B3203664	BRCA1	c.5200T>C	p.Phe1734Leu	Variants of uncertain significance	44	Female	IDC	0.7	0.7	0	0.35	Luminal B Her-2 Negative	3	2	pT2N0M0，IIA	0	3
		MSH6	c.1063G>A	p.Gly355Se	Variants of uncertain significance
		PMS1	c.2755C>T	p.Arg919Cys	Variants of uncertain significance
33	18B3203666	—	—	—	—	28	Female	IDC	0.2	0.1	1	0.3	Luminal B Her-2 Positive	2	1	pT1cN1minM0，IB	1	2
34	18B4027019	BRCA2	c.7772A>G	p.Asn2591Ser	Variants of uncertain significance	37	Female	IDC	0.95	0.8	0	0.2	Luminal B Her-2 Negative	2.5	3	pT2N2M0，IIIA	1	2
		BRCA2	c.7805+3A>C	—	Variants of uncertain significance
35	18B4065818	ATM	c.6006+8T>C	—	Variants of uncertain significance	32	Female	IDC	0.7	0.5	0	0.2	Luminal B Her-2 Negative	1	2	pT1N1M0，IIA	1	2
36	18B4065819	—	—	—	—	39	Female	DCIS	0.8	0.8	0	0.05	Luminal A	1.5	0	pTisN0M0，0	0	1
37	18B4065820	BRCA1	EX18_19 DUP	—	Variants of uncertain significance	33	Female	IDC	0	0.01	0	0.8	Luminal B Her-2 Negative	1.2	1	pT1N0M0，IA	0	3
38	18B4083071	—	—	—	—	40	Female	IDC	0.8	0.8	1	0.15	Luminal B Her-2 Positive	2.5	2	cT2N1M0 IIB	1	3
39	18B4140007	—	—	—	—	40	Female	ILC	0.8	0.15	0	0.1	Luminal B Her-2 Negative	1.8	1	pT1N0M0，IA	0	3
40	18B4144418	ATM	c.6503C>T	p.Ser2168Leu	Variants of uncertain significance	44	Female	IDC	0.9	0.9	0	0.05	Luminal A	0.9	1	pT1N0M0，IA	0	2
		STK11	c.1135C>A	p.His379Asn	Variants of uncertain significance
41	18B4144803	BRCA2	c.475+2T>C	—	Likely pathogenic variants	38	Female	IDC	0.8	0	0	0.2	Luminal B Her-2 Negative	1.5	1	pT1N1minM0，IB	1	3
42	18B4154156	RAD50	c.3790C>T	p.Leu1264Phe	Variants of uncertain significance	40	Female	IDC	0.05	0.02	0	0.4	Luminal B Her-2 Negative	5.5	3	cT3N1M0，IIIA	1	2
43	18B4154358	BRCA2	c.3521G>C	p.Gly1174Ala	Variants of uncertain significance	37	Female	IDC	0.9	0.9	0	0.1	Luminal A	1.6	1	pT1N0M0，IA	0	2
44	18B4154359	BRCA2	c.8951C>G	p.Ser2984Ter	Pathogenic variants	47	Female	IDC	0	0	0	0.3	TNBC	1.5	1	pT1N0M0，IA	0	3
45	18B4154360	MUTYH	c.715G>A	p.Val239Ile	Variants of uncertain significance	34	Female	IDC	0.9	0.9	0	0.15	Luminal A	1.5	1	pT1N0M0，IA	0	2
		PALB2	c.2474G>C	p.Arg825Th	Variants of uncertain significance
		PMS1	c.1162A>C	p.Ile388Leu	Variants of uncertain significance
46	18B4159505	BRCA2	c.3109C>T	p.Gln1037Ter	Pathogenic variants	43	Female	IDC	0	0	0	0.6	TNBC	2	1	pT1N0M0，IA	0	3
47	18B4159506	MSH2	c.2516A>G	p.His839Arg	Variants of uncertain significance	43	Female	IDC	0	0	0	0.7	TNBC	2	1	pT1N0M0,IA	0	3
		RAD50	c.2657A>C	p.Gln886Pro	Variants of uncertain significance
48	18B4159507	BRCA2	c.8092G>A	p.Ala2698Thr	Variants of uncertain significance	29	Female	IDC	0.7	0.6	0	0.35	Luminal B Her-2 Negative	2.5	3	pT2N2M0，IIIA	1	3
49	19B3187775	MRE11A	c.1724G>A	p.Gly575Asp	Variants of uncertain significance	42	Female	DCIS	0.9	0.9	0	0.05	Luminal A	1.7	0	pTisN0M0，0	0	1
50	19B3002255	SMARCA4	c.5007+5G>A	—	Variants of uncertain significance	40	Female	IDC	0.9	0.6	0	0.1	Luminal A	2.4	2	pT2N1M0，IIB	1	2
51	19B3187771	—	—	—	—	40	Female	DCIS	0.8	0.8	0	0.1	Luminal A	1.5	0	pTisN0M0，0	0	1
52	19B3187764	—	—	—	—	29	Female	IDC	1	0	1	0.6	Luminal B Her-2 Positive	5.5	3	pT3N3M0，IIIC	1	3
53	19B3187769	BRIP1	c.2324A>G	p.Asn775Ser	Variants of uncertain significance	43	Female	IDC	0	0	0	0.6	TNBC	0.8	1	pT1N0M0，IA	0	3
		PMS2	c.962T>C	p.Val321Ala	Variants of uncertain significance
		MUTYH	c.74G>A	p.Gly25Asp	Variants of uncertain significance
54	19B3187770	RAD51D	c.757C>T	p.Arg253*	Pathogenic variants	43	Female	IDC	0.5	0.2	0	0.6	Luminal B Her-2 Negative	7	3	pT3N2M0，IIIA	1	3
55	19B3187768	—	—	—	—	44	Female	DCIS	0.9	0.7	0	0.1	Luminal A	1.5	0	pTisN0M0，0	0	1
56	19B3187767	BRCA1	c.5511G>C	p.Trp1837Cys	Likely pathogenic variants	33	Female	IDC	0.95	0.7	0	0.1	Luminal A	0.7	1	pT1N0M0，IA	0	1
		BRCA2	c.1454delinsTGT ATT	p.Lys485Metf s*26	Likely pathogenic variants
57	19B3002256	BRCA1	c.212G>A	p.Arg71Lys	Pathogenic variants	31	Female	IDC	0	0.05	0	0.7	Luminal B Her-2 Negative	1.5	2	pT1N1M0，IIA	1	3
		BRCA2	c.7409_7410insT	p.Thr2471His fs*4	Pathogenic variants
58	19B3002257	BRCA2	c.2870del	p.Asn957Ilefs *3	Pathogenic variants	46	Female	IDC	0.8	0.8	0	0.25	Luminal B Her-2 Negative	4.5	2	pT2N0M0，IIA	0	3
59	19B3187766	PMS1	c.287C>G	p.Ala96Gly	Variants of uncertain significance	43	Female	IDC	0.8	0.8	1	0.2	Luminal B Her-2 Positive	1	1	pT1N0M0，IA	0	2
		SMARCA4	c.602A>T	p.Gln201Leu	Variants of uncertain significance
60	19B3002258	CHEK2	c.538C>T	p.Arg180Cys	Variants of uncertain significance	34	Female	IDC	0.9	0.4	0	0.3	Luminal B Her-2 Negative	1.5	1	pT1N0M0，IA	0	2
61	19B3187761	—	—	—	—	37	Female	DCIS	0	0	1	0.15	Her-2 overexpression	4	0	pTisN0M0，0	0	3
62	19B0102112	—	—	—	—	40	Female	DCIS	0.9	0.9	0	0.2	Luminal B Her-2 Negative	1.5	0	pTisN0M0，0	0	2
63	19B0103111	CHEK2	c.917G>C	p.Gly306Ala	Likely pathogenic variants	33	Female	IDC	0.9	0.4	0	0.15	Luminal A	3.5	2	pT2N0M0，IIA	0	2
		MSH6	c.3689C>G	p.Ala1230Gly	Variants of uncertain significance
		NF1	c.587-15T>C	—	Variants of uncertain significance
64	19B0103262	—	—	—	—	47	Female	DCIS	0.9	0.9	0	0.15	Luminal A	2.3	0	pTisN0M0，0	0	2
65	19B0103263	—	—	—	—	47	Female	IDC	0.6	0.3	1	0.3	Luminal B Her-2 Positive	1.1	2	pT1N1M0，IIA	1	2
66	19B0103264	—	—	—	—	42	Female	IDC	0	0	0	0.3	TNBC	3	2	pT2N0M0，IIA	0	3
67	19B0103824	BARD1	c.73G>C	p.Ala25Pro	Variants of uncertain significance	44	Female	IDC	0	0	1	0.25	Her-2 overexpression	3.5	2	pT2N1M0，IIB	1	3
		NF1	c.3114-16C>T	—	Variants of uncertain significance
68	19B0104241	ATM	c.5762+3A>G	—	Variants of uncertain significance	52	Female	IDC	0	0	0	0.7	TNBC	2.5	2	cT2N0M0，IIA	0	3
69	19B0104331	—	—	—	—	41	Female	IC-ST	0.8	0.7	1	0.2	Luminal B Her-2 Positive	2.5	2	pT2N1M0，IIB	1	3
70	19B0104361	BRCA2	c.3109C>T	p.Gln1037*	Pathogenic variants	39	Female	IDC	0.9	0.3	0	0.2	Luminal B Her-2 Negative	2	3	pT1N2M0，IIIA	1	2
71	19B0106013	—	—	—	—	29	Female	IDC	0.9	0.9	0	0.4	Luminal B Her-2 Negative	2	3	pT1N2M0，IIIA	1	2
72	19B0199258	TP53	c.1136G>T	p.Arg379Leu	Variants of uncertain significance	45	Female	IDC	0.1	0	1	0.6	Luminal B Her-2 Positive	2.1	2	cT2N0M0,IIA	0	3
73	19B0199597	—	—	—	—	60	Female	IDC	0	0	0	0.25	TNBC	0.5	1	pT1N0M0，IA	0	2
74	19B0224510	—	—	—	—	39	Female	IDC	0	0	0	0.7	TNBC	2.3	2	cT2N1M0，IIB	1	3
75	19B0227821	ATM	c.6785C>G	p.Ala2262Gly	Variants of uncertain significance	47	Female	IDC	0	0.01	0	0.4	Luminal B Her-2 Negative	1.5	1	pT1N0M0，IA	0	2
76	19B0280703	BRCA2	c.9690A>T	p.Leu3230Phe	Variants of uncertain significance	46	Female	IDC	0	0	0	0.9	TNBC	1.1	2	pT1N1M0，IIA	1	3
77	19B0280704	MSH6	c.3762A>	p.Glu1254Asp	Variants of uncertain significance	49	Female	IDC	0	0	0	0.4	TNBC	2.5	2	pT2N0M0，IIA	0	2
78	19B0281832	RAD50	c.3790C>T	p.Leu1264Phe	Variants of uncertain significance	41	Female	IDC	0.9	0.8	0	0.15	Luminal A	6.5	3	pT4N0M0，IIIB	0	2
		RAD51C	c.845T>C	p.Leu282Ser	Variants of uncertain significance
79	19B0333160	—	—	—	—	40	Female	IDC	0.9	0.3	0	0.2	Luminal B Her-2 Negative	2	1	pT1N0M0，IA	0	2
80	19B0336626	—	—	—	—	49	Female	IDC	0	0	0	0.3	TNBC	1.2	1	pT1N0M0，IA	0	2
81	19B0336627	PMS1	c.419-17C>G	—	Variants of uncertain significance	37	Female	IDC	0.9	0.3	1	0.5	Luminal B Her-2 Positive	3.5	3	CT2N3M0，IIIC	1	2
82	19B3187760	PMS2	c.1354G>C	p.Gly452Arg	Variants of uncertain significance	58	Female	IC-ST	0.9	0.9	0	0.05	Luminal A	2.5	2	pT2N0M0；IIA	0	1
83	19B3187758	STK11	c.*16+16G>C	—	Variants of uncertain significance	28	Female	IDC	0.3	0.8	1	0.3	Luminal B Her-2 Positive	2.4	2	cT2N1M0，IIB	1	3
84	19B3187757	—	—	—	—	64	Female	DCIS	0.9	0.9	0	0.05	Luminal A	0.6	0	pTisN0M0，0	0	1
85	19B3187755	BRCA2	c.5771_5774delT TCA	p.Ile1924Argf s*38	Pathogenic variants	55	Female	IDC	0.8	0.1	0	0.3	Luminal B Her-2 Negative	1.7	2	pT1N1M0，IIA	1	2
86	19B3002259	—	—	—	—	46	Female	IDC	0	0	0	0.5	TNBC	0.7	1	pT1N0M0，IA	0	3
87	19B3187756	BRCA1	c.5239C>T	p.Gln1747*	Pathogenic variants	49	Female	IDC	0	0	0	0.7	TNBC	1.5	1	pT1N0M0，IA	0	3
88	19B3002260	—	—	—	—	33	Female	IDC	0.6	0.7	1	0.2	Luminal B Her-2 Positive	3.2	2	pT2N1M0，IIB	1	3
89	19B3187912	—	—	—	—	48	Female	IDC	0	0	0	0.7	TNBC	2.5	2	pT2N0M0；IIA	0	3
90	19B3187913	BRCA2	c.3478A>G	p.Arg1160Gly	Variants of uncertain significance	38	Female	IDC	0.8	0.05	1	0.2	Luminal B Her-2 Positive	3.3	2	CT2N1M0，IIB	1	2
		PALB2	c.110G>A	p.Arg37His	Variants of uncertain significance
91	19B3187753	CHEK2	c.538C>T	p.Arg180Cys	Variants of uncertain significance	44	Female	IC-ST	0	0	0	0.2	TNBC	3	2	pT2N0M0；IIA	0	NA
92	19B3187752	ATM	c.875C>T	p.Pro292Leu	Pathogenic variants	26	Female	ILC	0.85	0.85	0	0.15	Luminal A	2	1	pT1N0M0，IA	0	2
93	19B3187916	BRCA1	c.212G>A	p.Arg71Lys	Pathogenic variants	48	Female	IDC	0.1	0.1	0	0.5	Luminal B Her-2 Negative	2	1	pT1N0M0，IA	0	3
94	19B3187909	BRCA2	c.5682C>G	p.Tyr1894*	Pathogenic variants	45	Female	IDC	0	0	1	0.6	Her-2 overexpression	1.5	1	pT1N0M0，IA	0	3
95	19B3187908	BRCA2	c.3109C>T	p.Gln1037*	Pathogenic variants	41	Female	IDC	0.8	0.7	0	0.3	Luminal B Her-2 Negative	1.5	1	pT1N0M0，IA	0	2
96	20B6945158	ATM	c.3153+20dupT	—	Variants of uncertain significance	45	Female	IDC	0.9	0.1	0	0.4	Luminal B Her-2 Negative	3.5	3	pT2N2M0，IIIA	1	2
		SMARCA4	c.2505+15C>G	—	Variants of uncertain significance
97	19B3187921	NF1	c.6859-16A>T	—	Variants of uncertain significance	34	Female	DCIS	0	0.02	1	0.25	Luminal B Her-2 Positive	1.2	0	pTisN0M0，0	0	3
		NF1	c.7814T>G	p.Leu2605Ar g	Variants of uncertain significance
98	19B3187919	—	—	—	—	44	Female	IDC	0.9	0.9	0	0.25	Luminal B Her-2 Negative	1	1	pT1N0M0，IA	0	2
99	19B3187918	BARD1	c.233G>A	p.Cys78Tyr	Variants of uncertain significance	49	Female	IDC	0.95	0.7	0	0.1	Luminal A	1.8	1	pT1N0M0，IA	0	3
100	20B6945126	PALB2	c.1255T>C	p.Cys419Arg	Variants of uncertain significance	48	Female	IDC	0	0	0	0.5	TNBC	1.3	1	pT1N0M0，IA	0	3
		STK11	c.*16+16G>C	—	Variants of uncertain significance
101	20B2447023	ATM	c.6101G>A	p.Arg2034Gln	Variants of uncertain significance	39	Female	ILC	0.8	0.8	0	0.15	Luminal A	4	3	pT2N3M0，IIIC	1	2
102	20B2447019	MLH1	c.1153C>T	p.Arg385Cys	Variants of uncertain significance	33	Female	IDC	0.8	0	0	0.5	Luminal B Her-2 Negative	3.2	3	cT2N2M0，IIIA	1	3
		MUTYH	c.74G>A	p.Gly25Asp	Variants of uncertain significance
		MUTYH	c.53C>T	p.Pro18Leu	Variants of uncertain significance
		PALB2	c.2360C>T	p.Thr787Ile	Variants of uncertain significance
103	19B3002287	MLH1	c.117-10G>A	—	Variants of uncertain significance	40	Female	IC-ST	0	0	0	0.2	TNBC	0.7	1	pT1N0M0，IA	0	NA
104	20B2447020	PALB2	c.923C>T	p.Ala308Val	Variants of uncertain significance	37	Female	IDC	0.15	0.05	0	0.6	Luminal B Her-2 Negative	5	2	cT2N0M0,IIA	0	3
		PMS2	c.2395C>T	p.Arg799Trp	Variants of uncertain significance
105	19B3002274	CFTR	c.3205G>A	p.Gly1069Arg	Likely pathogenic variants	51	Female	IDC	0	0	0	0.4	TNBC	0.7	1	pT1N0M0，IA	0	3
106	20B2446958	—	—	—	—	33	Female	IDC	0.8	0.9	0	0.2	Luminal B Her-2 Negative	2.5	2	pT2N0M0，IIA	0	2
107	20B2446957	—	—	—	—	40	Female	IDC	0.9	0.9	0	0.2	Luminal B Her-2 Negative	2.5	2	pT2N0M0，IIA	0	2
108	20B2446954	BRCA2	c.6937+10G>C	—	Variants of uncertain significance	32	Female	IDC	0.8	0.3	0	0.25	Luminal B Her-2 Negative	3	2	pT2N0M0，IIA	0	2
		FANCI	c.3006+10C>T	—	Variants of uncertain significance
		NF1	c.888+5G>A	—	Variants of uncertain significance
		SMARCA4	c.2859+20C>T	—	Variants of uncertain significance
109	20B2446950	PALB2	c.2586+20C>G	—	Variants of uncertain significance	45	Female	IPC	0.9	0.9	0	0.1	Luminal A	1.5	0	pTisN0M0，0	0	1
110	20S8740230	—	—	—	—	35	Female	IDC	0	0	0	0.6	TNBC	1	1	pT1N0M0，IA	0	3
111	19B3187924	PMS2	c.338C>G	p.Ser113*	Likely pathogenic variants	37	Female	ILC	0.8	0.9	0	0.2	Luminal B Her-2 Negative	4	2	pT2N0M0，IIA	0	2
112	19B3187925	PDGFRA	c.2880+7T>C	—	Variants of uncertain significance	36	Female	DCIS	0.8	0.05	0	0.2	Luminal B Her-2 Negative	7	0	pTisN0M0，0	0	2
		POLE	c.1021-11C>T	—	Variants of uncertain significance
		PTCH2	c.3587G>C	p.Arg1196Thr	Variants of uncertain significance
		SDHA	c.1661G>A	p.Arg554Gln	Variants of uncertain significance
113	19B3187926	BRCA1	c.4372C>T	p.Gln1458*	Pathogenic variants	52	Female	IDC	0	0	0	0.6	TNBC	2.3	2	cT2N0M0，IIA	0	3
114	19B3187927	MUTYH	c.53C>T	p.Pro18Leu	Variants of uncertain significance	25	Female	IDC	0.3	0.2	1	0.3	Luminal B Her-2 Positive	0.7	1	pT1N0M0,IA	0	3
		MUTYH	c.74G>A	p.Gly25Asp	Variants of uncertain significance
115	19B3187930	—	—	—	—	62	Female	IDC	0	0	0	0.6	TNBC	2	1	pT1N0M0，IA	0	3
116	19B3187933	BRCA2	c.6121T>A	p.Ser2041Thr	Variants of uncertain significance	28	Female	IDC	0.9	0.85	0	0.15	Luminal A	1.5	1	pT1N0M0，IA	0	2
117	19B3187935	CDH1	c.1565C>T	p.Thr522Ile	Variants of uncertain significance	42	Female	IDC	0.9	0.4	0	0.3	Luminal B Her-2 Negative	1.5	1	pT1N0M0，IA	0	2
118	19B3187939	BRIP1	c.1315C>T	p.Arg439*	Pathogenic variants	40	Female	IDC	0	0	1	0.25	Her-2 overexpression	5	2	pT2N0M0，IIA	0	3
		MSH2	c.2677C>T	p.Gln893*	Variants of uncertain significance
119	19B3187941	STK11	c.566C>T	p.Thr189Ile	Variants of uncertain significance	35	Female	IDC	0	0	0	0.8	TNBC	2.5	2	cT2N0M0，IIA	0	3
120	19B3187982	CHEK2	c.538C>T	p.Arg180Cys	Variants of uncertain significance	35	Female	IDC	0.85	0.85	0	0.05	Luminal A	1	1	pT1N0M0，IA	0	1
121	19B3187984	—	—	—	—	37	Male	IDC	0.6	0.01	0	0.4	Luminal B Her-2 Negative	1.5	1	pT1N0M0，IA	0	2
122	19B3187943	MSH2	c.2785C>T	p.Arg929*	Variants of uncertain significance	42	Female	IDC	0.9	0.9	0	0.4	Luminal B Her-2 Negative	1.5	2	pT1N1M0，IIA	1	2
		PMS2	c.883C>T	p.Arg295Trp	Variants of uncertain significance
123	19B3187944	NF1	c.7000-15G>T	—	Variants of uncertain significance	52	Female	IDC	0	0	0	0.4	TNBC	1.5	1	pT1N0M0 IA	0	3
124	19B3002275	CFTR	c.4357C>T	p.Arg1453Trp	Variants of uncertain significance	43	Female	ILC	0.9	0.9	0	0.2	Luminal B Her-2 Negative	3	2	pT2N1M0，IIB	1	2
125	19B3187948	—	—	—	—	32	Female	IDC	0.85	0.8	1	0.4	Luminal B Her-2 Positive	2.2	2	pT2N0M0，IIA	0	3
126	20S8740203	CDH1	c.2515G>A	p.Gly839Ser	Variants of uncertain significance	36	Female	IDC	0.8	0.8	0	0.1	Luminal A	1.2	1	pT1N0M0，IA	0	1
		FANCG	c.674C>A	p.Pro225Gln	Variants of uncertain significance
		MLH3	c.2093A>G	p.Gln698Arg	Variants of uncertain significance
		MRE11A	c.1418T>C	p.Leu473Ser	Variants of uncertain significance
		NTRK1	c.485-16C>T	—	Variants of uncertain significance
127	19B3187949	—	—	—	—	40	Female	IDC	0.9	0.9	0	0.1	Luminal A	2.5	2	pT2N1M0，IIB	1	2
128	19B3187950	BARD1	c.233G>A	p.Cys78Tyr	Variants of uncertain significance	39	Female	IDC	0.8	0.6	1	0.3	Luminal B Her-2 Positive	2.5	2	cT2N1M0，IIB	1	2
129	19B3187951	BRCA2	c.5171T>C	p.Ile1724Thr	Variants of uncertain significance	32	Female	IDC	0	0.01	0	0.6	Luminal B Her-2 Negative	2.8	2	cT2N0M0，IIA	0	3
		RAD50	c.1636G>A	p.Ala546Thr	Variants of uncertain significance
130	19B3187952	BRCA1	c.3294delT	p.Pro1099Leu fs*10	Pathogenic variants	34	Female	IDC	0.1	0.05	0	0.8	Luminal B Her-2 Negative	1.5	1	pT1N0M0，IA	0	3
		SPINK1	c.194+2T>C	—	Pathogenic variants
		PALB2	c.2360C>T	p.Thr787Ile	Variants of uncertain significance
131	19B3187955	ATM	c.2776A>T	p.Lys926*	Likely pathogenic variants	56	Female	IDC	0.9	0.6	1	0.4	Luminal B Her-2 Positive	1.5	1	pT1N0M0，IA	0	2
132	19B3187956	RAD50	c.1052-6dupT	—	Variants of uncertain significance	40	Female	IDC	0.9	0.2	0	0.6	Luminal B Her-2 Negative	2	1	pT1N0M0 IA	0	2
133	19B3187957	—	—	—	—	42	Female	IDC	0	0	1	0.6	Her-2 overexpression	5.5	3	cT3N1M0，IIIA	1	1
134	19B3187960	—	—	—	—	33	Female	IDC	0.6	0.05	1	0.4	Luminal B Her-2 Positive	4.2	2	cT2N0M0，IIA	0	3
135	19B3187961	—	—	—	—	37	Female	IDC	0.6	0.6	1	0.4	Luminal B Her-2 Positive	3.2	2	cT2N1M0，IIB	1	3
136	19B3187967	—	—	—	—	55	Female	IDC	0	0	1	0.2	Her-2 overexpression	0.7	1	pT1N0M0，IA	0	3
137	19B3187970	ACVRL1	c.77C>T	p.Pro26Leu	Variants of uncertain significance	49	Female	DCIS	0	0.01	1	0.2	Luminal B Her-2 Positive	1.1	0	pTisN0M0，0	0	3
		ENG	c.1742-13C>T	—	Variants of uncertain significance
		MLH1	c.1742C>T	p.Pro581Leu	Variants of uncertain significance
138	19B3002279	RAD51D	c.550G>A	p.Glu184Lys	Variants of uncertain significance	51	Female	IDC	0.9	0.3	0	0.4	Luminal B Her-2 Negative	1.8	1	pT1N0M0，IA	0	2
139	19B3187972	BRCA2	c.8537_8538delAG	p.Glu2846Gly fs*22	Pathogenic variants	30	Female	IDC	0.9	0.4	0	0.7	Luminal B Her-2 Negative	2.5	2	pT2N1M0，IIB	1	2
140	19B3187973	—	—	—	—	37	Female	IDC	0	0	0	0.7	TNBC	1.5	1	pT1N0M0，IA	0	3
141	19B3187971	ATM	c.283C>A	p.Gln95Lys	Variants of uncertain significance	40	Female	IDC	0	0	1	0.7	Her-2 overexpression	3.9	2	pT2N0M0，IIA	0	3
142	21B05019157	FH	c.259C>T	p.Arg87Cys	Variants of uncertain significance	40	Female	IDC	0	0.05	0	0.7	Luminal B Her-2 Negative	1.5	1	CT1N0M0，IA	0	3
		MLH3	c.3379+20C>G	—	Variants of uncertain significance
		PTCH2	c.1255G>A	p.Ala419Thr	Variants of uncertain significance
		RET	c.3178A>G	p.Lys1060Glu	Variants of uncertain significance
143	21B05019152	BARD1	c.1338C>A	p.Tyr446*	Pathogenic variants	44	Female	IDC	0.4	0.6	1	0.4	Luminal B Her-2 Positive	1	2	pT1N1M0，IIA	1	2
144	21B05019151	PALB2	c.2608G>T	p.Val870Leu	Variants of uncertain significance	37	Female	IDC	0	0	0	0.7	TNBC	2.2	2	pT2N0M0，IIA	0	3
145	21B05019150	PTCH2	c.1568C>T	p.Ala523Val	Variants of uncertain significance	29	Female	IDC	0.8	0.9	0	0.15	Luminal A	2	1	pT1N0M0，IA	0	1
146	21B05019145	—	—	—	—	47	Female	IDC	0.9	0.6	0	0.3	Luminal B Her-2 Negative	1.5	1	pT1N0M0，IA	0	2
147	21B05019145	MSH6	c.3173-10C>A	—	Variants of uncertain significance	43	Female	IDC	0.9	0.9	0	0.2	Luminal B Her-2 Negative	2.2	2	pT2N1M0，IIB	1	2
148	19B3002291	EPCAM	c.327G>C	p.Gln109His	Variants of uncertain significance	42	Female	IDC	0.9	0.5	1	0.3	Luminal B Her-2 Positive	1	2	pT1N1M0，IIA	1	2
149	19B3002290	BRCA1	c.4327C>T	p.Arg1443*	Pathogenic variants	30	Female	IDC	0	0.01	0	0.6	Luminal B Her-2 Negative	1.5	1	pT1N0M0，IA	0	2
150	19B3002292	—	—	—	—	41	Female	IDC	0.5	0.7	1	0.4	Luminal B Her-2 Positive	2.2	2	cT2N0M0，IIA	0	2
151	19B3002294	—	—	—	—	27	Female	IDC	0.9	0.8	1	0.6	Luminal B Her-2 Positive	2.5	2	cT2N0M0,IIA	0	2
152	21B05019138	PMS1	c.966+6T>C	—	Variants of uncertain significance	45	Female	IDC	0	0	0	0.5	TNBC	2.2	2	cT2N0M0,IIA	0	3
153	21B05019137	BRCA2	c.7976+1G>A	—	Pathogenic variants	35	Female	IDC	0.7	0.6	0	0.08	Luminal A	1.1	2	pT1N1M0，IIA	1	2
		MUTYH	c.857G>A	p.Gly286Glu	Pathogenic variants
154	21B05019136	SMARCA4	c.3082-18C>T	—	Variants of uncertain significance	39	Female	IDC	0	0	1	0.2	Her-2 overexpression	2.5	2	cT2N1M0，IIB	1	3
155	19B3002296	—	—	—	—	41	Female	IDC	0.01	0.01	1	0.1	Luminal B Her-2 Positive	1	1	pT1N0M0，IA	0	1
156	21B05019135	ATM	c.3402+14A>C	—	Variants of uncertain significance	53	Female	IDC	0.2	0	1	0.3	Luminal B Her-2 Positive	1.5	1	pT1N0M0，IA	0	2
		CDK12	c.1987C>T	p.Arg663Cys	Variants of uncertain significance
157	21B05019134	—	—	—	—	33	Female	IDC	0	0	1	0.4	Her-2 overexpression	2.4	2	cT2N0M0，IIA	0	3
158	21B05019133	CHEK2	c.538C>T	p.Arg180Cys	Variants of uncertain significance	38	Female	IDC	0.95	0.95	0	0.25	Luminal B Her-2 Negative	1.5	1	pT1N0M0，IA	0	2
159	21B05019132	BRCA2	c.2122T>A	p.Ser708Thr	Variants of uncertain significance	39	Female	LCIS	0.95	0.4	0	0.15	Luminal A	1.2	0	pTisN0M0，0	0	1
		PALB2	c.49-3C>T	—	Variants of uncertain significance
160	21B05019131	—	—	—	—	28	Female	DCIS	0.8	0.7	0	0.05	Luminal A	0.6	0	pTisN0M0，0	0	1
161	21B05019130	PMS1	c.2755C>T	p.Arg919Cys	Variants of uncertain significance	35	Female	IDC	0	0.05	0	0.6	Luminal B Her-2 Negative	2.3	2	cT2N0M0，IIA	0	3
162	21B05019127	ALK	c.2210C>T	p.Ser737Leu	Variants of uncertain significance	49	Female	DCIS	0.9	0.6	0	0.2	Luminal B Her-2 Negative	2.5	0	pTisN0M0，0	0	2
		BRCA1	c.3662A>C	p.Glu1221Ala	Variants of uncertain significance
		BRCA1	c.4166G>A	p.Ser1389Asn	Variants of uncertain significance
163	19B3002297	—	—	—	—	53	Female	IDC	0.5	0	0	0.1	Luminal B Her-2 Negative	0.6	1	pT1N0M0，IA	0	1
164	21B05019124	BRCA2	c.8401_8403delinsAAAA	p.Phe2801Lysfs*11	Pathogenic variants	34	Female	IDC	0.9	0.7	0	0.2	Luminal B Her-2 Negative	2	2	pT1N1M0 IIA	1	2
165	21B05019122	BRCA2	c.6547delG	p.Glu2183Asnfs*8	Pathogenic variants	29	Female	DCIS	0.8	0.7	0	0.05	Luminal A	0.6	0	pTisN0M0，0	0	1
166	21B05019123	BRCA1	c.3913G>C	p.Asp1305His	Variants of uncertain significance	38	Female	IDC	0.9	0.7	0	0.5	Luminal B Her-2 Negative	2.4	4	cT2N2M1,IV	1	3
		RAD50	c.1245+7A>G	—	Variants of uncertain significance
167	21B05019121	—	—	—	—	38	Female	IDC	0.8	0.95	0	0.4	Luminal B Her-2 Negative	1.3	1	pT1N0M0，IA	0	2
168	21B17241668	CDK12	c.3760+12G>A	—	Variants of uncertain significance	41	Female	IDC	0.9	0.9	0	0.1	Luminal A	1	1	pT1N0M0，IA	0	1
		MUTYH	c.74G>A	p.Gly25Asp	Variants of uncertain significance
		MUTYH	c.53C>T	p.Pro18Leu	Variants of uncertain significance
		RAD51C	c.635G>A	p.Arg212His	Variants of uncertain significance
169	21B05019118	—	—	—	—	45	Female	ILC	0.9	0.9	0	0.1	Luminal A	6.7	3	cT4N2M0,IIIB	1	2
170	21B17241667	—	—	—	—	32	Female	IDC	0.8	0.8	0	0.4	Luminal B Her-2 Negative	2.5	2	cT2N0M0，IIA	0	2
171	21B17241673	—	—	—	—	42	Female	IDC	0.8	0.8	0	0.15	Luminal A	7	3	cT3N1M0，IIIA	1	1
172	21B17241671	CDH1	c.43C>G	p.Leu15Val	Variants of uncertain significance	42	Female	IDC	0.9	0.9	0	0.4	Luminal B Her-2 Negative	1.2	2	cT1N1M0，IIA	1	3
173	21B17241672	NBN	c.37+6G>A	—	Variants of uncertain significance	50	Female	IDC	0	0	0	0.6	TNBC	1	1	pT1N0M0,IA	0	3
174	19B3002299	BRCA1	c.1214C>A	p.Ser405*	Pathogenic variants	40	Female	IDC	0	0	0	0.3	TNBC	1.7	1	pT1N0M0，IA	0	3
175	21B17241678	—	—	—	—	34	Female	DCIS	0.8	0.8	0	0.3	Luminal B Her-2 Negative	1.7	0	pTisN0M0，0	0	2
176	21B17241677	MRE11A	c.846-9C>T	—	Variants of uncertain significance	36	Female	DCIS	0.7	0.2	1	0.3	Luminal B Her-2 Positive	1.5	0	pTisN0M0，0	0	3
		MSH6	c.4001+15_40 01+35dupAT AATGGAATT ATAACTAACT	—	Variants of uncertain significance
177	21B17241676	PMS1	c.2755C>T	p.Arg919Cys	Variants of uncertain significance	40	Female	IDC	0	0	1	0.2	Her-2 overexpression	5	2	pT2N0M0，IIA	0	3
178	19B3002301	MSH6	c.1063G>A	p.Gly355Ser	Variants of uncertain significance	33	Female	IDC	0	0.15	0	0.6	Luminal B Her-2 Negative	1.3	2	CT1N1M0，IIA	1	3
		MUTYH	c.74G>A	p.Gly25Asp	Variants of uncertain significance
		MUTYH	c.53C>T	p.Pro18Leu	Variants of uncertain significance
		STK11	c.597+21dupG	—	Variants of uncertain significance
179	21B17241680	—	—	—	—	37	Female	IDC	0	0	0	0.3	TNBC	2.2	2	pT2N1M0 IIB	1	2
180	21B17241681	MLH1	c.1136A>C	p.Tyr379Ser	Variants of uncertain significance	47	Female	ILC	0.9	0.9	0	0.05	Luminal A	0.25	1	pT1N0M0，IA	0	1
181	21B17241682	ATM	c.5177+3G>A	—	Variants of uncertain significance	37	Female	IDC	0	0	0	0.8	TNBC	5.6	3	cT3N0M0,IIIA	0	3
182	21B17241685	—	—	—	—	41	Female	IDC	0.9	0.1	0	0.15	Luminal B Her-2 Negative	1	1	pT1N0M0，IA	0	2
183	21B17241686	NF1	c.4772+11C>T	—	Variants of uncertain significance	39	Female	IDC	0	0	1	0.2	Her-2 overexpression	1.3	1	pT1N0M0，IA	0	2
		PMS2	c.1748A>T	p.Glu583Val	Variants of uncertain significance
184	21B17241688	BARD1	c.1495C>A	p.His499Asn	Variants of uncertain significance	41	Female	IDC	0	0.3	1	0.6	Luminal B Her-2 Positive	3.4	2	cT2N1M0,IIB	1	2
		MSH6	c.3970G>C	p.Glu1324Gln	Variants of uncertain significance
185	19B3002302	MUTYH	c.934-2A>G	—	Variants of uncertain significance	29	Female	IDC	0.95	0.9	0	0.1	Luminal A	1	1	pT1N0M0，IA	0	2
186	19B3002303	—	—	—	—	38	Female	IDC	0.9	0.9	0	0.4	Luminal B Her-2 Negative	2.2	2	pT2N0M0，IIA	0	3
187	19B3002304	—	—	—	—	37	Female	IDC	0	0.2	1	0.25	Luminal B Her-2 Positive	2.2	2	cT2N0M0 IIA	0	3
188	19B3187700	ATM	c.6067G>A	p.Gly2023Arg	Variants of uncertain significance	39	Female	DCIS	0.95	0.95	0	0.15	Luminal A	1	0	pTisN0M0，0	0	1
189	19B3187701	BRCA1	c.5056C>G	p.His1686Asp	Likely pathogenic variants	46	Female	IDC	0	0	0	0.4	TNBC	1	1	pT1N0M0，IA	0	3
190	19B3187702	—	—	—	—	39	Female	IDC	0.9	0.9	0	0.05	Luminal A	2.5	2	cT2N1M0 IIB	1	1
191	19B3187703	BRCA1	c.2882A>G	p.Asn961Ser	Variants of uncertain significance	33	Female	IDC	0.9	0.9	0	0.2	LuminalB Her-2 Negative	1.3	1	pT1N0M0，IA	0	2
192	19B3187709	BRCA2	c.4376A>G	p.Asn1459Ser	Variants of uncertain significance	29	Female	IDC	0.05	0.05	1	0.2	Luminal B Her-2 Positive	5.2	3	cT3N1M0 IIIA	1	3
		RAD50	c.3508G>A	p.Asp1170Asn	Variants of uncertain significance
		SMARCA4	c.4967C>T	p.Pro1656Leu	Variants of uncertain significance
193	21B17241691	BRCA1	c.4097-1G>A	—	Pathogenic variants	44	Female	IDC	0	0	0	0.6	TNBC	1.5	1	pT1N0M0，IA	0	3
194	21B17241692	BRCA2	c.3628_3629delGA	p.Asp1210*	Pathogenic variants	39	Female	IDC	0	0	0	0.6	TNBC	0.6	1	pT1N0M0，IA	0	3
195	21B17241693	BARD1	c.2224T>G	p.Leu742Val	Variants of uncertain significance	40	Female	IDC	0.9	0.9	0	0.05	Luminal A	1.8	1	pT1N0M0，IA	0	2
196	21B17241695	CHEK2	c.246_260del CCAAGAACC TGAGGA	p.Asp82_Glu86del	Variants of uncertain significance	37	Female	IDC	0	0.05	1	0.4	Luminal B Her-2 Positive	5.6	3	cT3N2M0 IIIA	1	3
197	21B17241694	MSH2	c.2783C>T	p.Ser928Leu	Variants of uncertain significance	44	Female	IDC	0.9	0.9	1	0.15	Luminal B Her-2 Positive	2.3	2	cT2N1M0 IIB	1	3
198	19B3187720	—	—	—	—	40	Female	IDC	0	0	0	0.6	TNBC	2.3	2	cT2N0M0 IIA	0	3
199	19B3187741	CDH1	c.602C>T	p.Pro201Leu	Variants of uncertain significance	38	Female	IDC	0.8	0.7	1	0.1	Luminal B Her-2 Positive	2.4	3	cT2N3M0，IIIC	1	2
200	19B3187772	—	—	—	—	34	Female	IDC	0.9	0.9	0	0.3	Luminal B Her-2 Negative	2.5	2	pT2N1M0，IIB	1	2
201	21B17241700	BRCA1	c.5339T>C	p.Leu1780Pro	Pathogenic variants	47	Female	IDC	0.85	0.7	0	0.4	Luminal B Her-2 Negative	1.3	1	pT1N0M0，IA	0	3
202	21B17241701	—	—	—	—	39	Female	IDC	0.9	0.9	0	0.05	Luminal A	1	1	pT1N0M0，IA	0	1
203	21B17241702	MLH1	c.2235C>G	p.Asn745Lys	Variants of uncertain significance	38	Female	IDC	0	0	0	0.7	TNBC	3	2	cT2N1M0 IIB	1	3
204	19B3187781	—	—	—	—	44	Female	DCIS	0.9	0.7	0	0.1	Luminal A	2.8	0	pTisN0M0，0	0	2
205	21B17241704	CDH1	c.1018A>G	p.Thr340Ala	Variants of uncertain significance	43	Female	ILC	0.8	0.9	0	0.2	Luminal B Her-2 Negative	2	1	pT1N0M0，IA	0	3
		SMARCA4	c.602A>T	p.Gln201Leu	Variants of uncertain significance
206	21B17241705	—	—	—	—	29	Female	IDC	0.8	0.7	1	0.2	Luminal B Her-2 Positive	1.2	2	CT1N1M0，IIA	1	2
207	21B17241706	MSH2	c.792+4C>T	—	Variants of uncertain significance	51	Female	IDC	0	0	1	0.25	Her-2 overexpression	2	1	pT1N0M0，IA	0	3
		RAD50	c.3790C>T	p.Leu1264Phe	Variants of uncertain significance
208	19B3187787	—	—	—	—	36	Female	IDC	0.8	0.9	0	0.2	Luminal B Her-2 Negative	1.3	3	pT1N2M0，IIIA	1	2
209	21B17241707	RAD50	c.298A>G	p.Met100Val	Variants of uncertain significance	44	Female	DCIS	0	0	1	0.2	Her-2 overexpression	3	0	pTisN0M0，0	0	3
210	19B3187790	PALB2	c.2360C>T	p.Thr787Ile	Variants of uncertain significance	41	Female	IDC	0.9	0.9	0	0.1	Luminal A	2.6	2	pT2N0M0，IIA	0	2
211	NA	—	—	—	—	33	Female	IDC	0	0	1	0.5	Her-2 overexpression	1.3	2	cT1N1M0 IIA	1	2
212	21B05019139	ATM	c.6101G>A	p.Arg2034Gln	Variants of uncertain significance	49	Female	IDC	0.9	0.9	0	0.1	Luminal A	1.5	1	pT1N0M0,IA	0	2
		BRCA1	c.3596C>T	p.Ala1199Val	Variants of uncertain significance
213	19B0227907	—	—	—	—	59	Female	IPC	0.9	0.8	0	0.1	Luminal A	1.2	0	pTisN0M0，0	0	1
214	19B0336846	—	—	—	—	53	Female	IDC	0.8	0.03	0	0.05	Luminal B Her-2 Negative	1.5	2	pT1N1M0，IIA	1	2
215	19B3187931	BARD1	c.1479A>C	p.Gln493His	Variants of uncertain significance	49	Female	IDC	0.7	0.1	1	0.25	Luminal B Her-2 Positive	4	2	cT2N0M0 IIA	0	2
		TMEM127	c.670T>C	p.Tyr224His	Variants of uncertain significance
216	20B2446960	—	—	—	—	49	Female	IDC	0.9	0.2	0	0.4	Luminal B Her-2 Negative	2.5	2	cT2N1M0 IIB	1	2
217	17B0015380	—	—	—	—	36	Female	IDC	0.7	0.6	0	0.25	Luminal B Her-2 Negative	1.5	2	cT1N1M0 IIA	1	3
218	18B3965520	—	—	—	—	52	Female	IDC	0.4	0.2	0	0.1	Luminal A	2.5	3	pT2N2M0 IIIA	1	2
219	19B3187729	—	—	—	—	37	Female	IDC	0.9	0.9	0	0.1	Luminal A	3	2	pT2N0M0，IIA	0	2
220	19B3187962	MSH2	c.2386A>G	p.Thr796Ala	Variants of uncertain significance	44	Female	IDC	0	0	0	0.5	TNBC	1.5	1	pT1N0M0,IA	0	3
221	19B3187963	—	—	—	—	49	Female	ILC	0	0	1	0.2	Her-2 overexpression	4	3	cT2N3M0，IIIC	1	3
222	21B05019143	APC	c.868A>G	p.Ser290Gly	Variants of uncertain significance	41	Female	IDC	0.9	0.8	0	0.02	Luminal A	1	1	pT1N0M0,IA	0	3
		NTHL1	c.815+10T>G	—	Variants of uncertain significance
223	18B3190558	CDH1	c.1296C>G	p.Asn432Lys	Variants of uncertain significance	37	Female	IDC	0.9	0.7	0	0.1	Luminal A	1.2	1	pT1N0M0，IA	0	2
224	18B3976326	MUTYH	c.608G>C	p.Arg203Pro	Variants of uncertain significance	50	Female	IDC	0.8	0.7	0	0.2	Luminal B Her-2 Negative	0.8	1	pT1N0M0,IA	0	3
225	18B4015547	—	—	—	—	58	Female	IDC	0	0	0	0.4	TNBC	1.2	1	pT1N0M0,IA	0	3
226	18B4028409	—	—	—	—	37	Female	IDC	0.7	0.1	1	0.25	Luminal B Her-2 Positive	4	2	cT2N0M0 IIA	0	2
227	18B4065817	BRCA1	c.5339T>C	p.Leu1780Pro	Pathogenic variants	39	Female	IDC	0	0	0	0.4	TNBC	1.3	1	pT1N0M0，IA	0	3
228	18B4015546	BRCA1	EX23 DEL	—	Pathogenic variants	38	Female	IDC	0	0	0	0.6	TNBC	1.5	1	pT1N0M0，IA	0	3
229	18B4154357	NBN	c.1336G>A	p.Ala446Th	Variants of uncertain significance	36	Female	DCIS	0.9	0.7	0	0.1	Luminal A	2.8	0	pTisN0M0，0	0	2
230	18B3971563	ATM	c.1402_1403delAA	p.Lys468Glufs*18	Pathogenic variants	25	Female	IDC	0	0	0	0.4	TNBC	0.6	1	CT1N0M0 IA	0	3
		BRCA1	c.3770_3771delAG	p.Glu1257GlyfsX9	Pathogenic variants
231	18B4154361	BRCA2	c.8951C>G	p.Ser2984Ter	Pathogenic variants	45	Female	DCIS	0.8	0.7	0	0.05	Luminal A	1.1	0	pTisN0M0，0	0	1
232	18B4134359	BRCA2	c.8951C>G	p.Ser2984Ter	Pathogenic variants	47	Female	IDC	0.9	0.7	0	0.1	Luminal A	1.2	1	pT1N0M0,IA	0	3
233	19B0101932	—	—	—	—	59	Female	IPC	0.9	0.8	0	0.1	Luminal A	1.2	0	pTisN0M0，0	0	1
234	19B3187920	BRCA1	c.5239C>T	p.Gln1747*	Pathogenic variants	54	Female	DCIS	0	0	0	0.8	TNBC	1.4	0	pTisN0M0，0	0	3
235	20B2446961	MUTYH	c.55C>T	p.Arg19*	Pathogenic variants	44	Female	IDC	0.4	0.6	1	0.4	Luminal B Her-2 Positive	1	2	pT1N1M0，IIA	1	2
236	20B2446955	BLM	c.2515A>G	p.Lys839Glu	Variants of uncertain significance	31	Female	IDC	0.8	0.8	0	0.1	Luminal A	1	1	pT1N0M0，IA	0	1
237	21B05019140	BRCA2	c.4593dupA	p.Val1532Serf s*2	Pathogenic variants	35	Female	IDC	0.7	0.6	0	0.08	Luminal A	1.1	2	pT1N1M0，IIA	1	2
		TSC1	c.-144+1G>T	—	Likely pathogenic variants
238	21B05019129	RAD50	c.2686A>G	p.Thr896Ala	Variants of uncertain significance	23	Female	DCIS	0.6	0.3	0	0.15	Luminal A	3	0	pTisN0M0，0	0	2
239	21B17241709	PALB2	c.3059A＞G	p.Gln1020Arg	Variants of uncertain significance	32	Female	IDC	0.9	0.3	0	0.6	Luminal B Her-2 Negative	4.6	2	cT2N0M0 IIA	0	2
240	17B0015380	—	—	—	—	42	Female	DCIS	0	0	0	0.2	TNBC	2	0	pTisN0M0，0	0	3
241	21B17241708	—	—	—	—	67	Female	IDC	0	0	1	0.2	Her-2 overexpression	1.4	1	p T1N0M0,IA	0	2
242	21B17241710	—	—	—	—	42	Female	DCIS	0	0	0	0.2	TNBC	2	0	p Ti s N0M0,0	0	3
243	21B17241713	PALB2	c.110G>A	p.Arg37His	Variants of uncertain significance	43	Female	IDC	0.95	0	0	0.05	Luminal B Her-2 Negative	4.5	3	pT2N2M0,IIIA	1	2
244	21B17241714	—	—	—	—	36	Female	DCIS	0.9	0	1	0.3	Luminal B Her-2 Positive	4.4	0	pTisN0M0,0	0	NA
245	21B17241716	—	—	—	—	41	Female	IDC	0.8	0.7	0	0.3	Luminal B Her-2 Negative	2.8	3	pT2N3M0,IIIC	1	2
246	21B17241719	MUTYH	c.934-2A>G (-)	—	Variants of uncertain significance	32	Female	DCIS	0.9	0.9	0	0.1	Luminal A	1.5	0	p Ti s N0M0,0	0	2
247	21B17241718	PMS1	c.2755C>T	p.Arg919Cys	Variants of uncertain significance	35	Female	DCIS	0	0	1	0.1	Her-2 overexpression	1	0	p Ti s N0M0,0	0	3
248	21B17241723	MSH6	c.1037C>G	p.Ser346Cys	Variants of uncertain significance	31	Female	IDC	0.9	0.9	0	0.05	Luminal A	0.8	1	pT1N0M0,IA	0	1
249	21B17241724	EPCAM	EX4_7 DEL	—	Likely pathogenic variants	39	Female	IDC	0.7	0.9	0	0.2	Luminal B Her-2 Negative	1.5	2	PT1N1M0,IIA	1	2
250	21B17241725	—	—	—	—	41	Female	IDC	0.8	0.4	0	0.05	Luminal A	2	3	CT1N2M0,IIIA	1	2
251	19B3187793	—	—	—	—	40	Female	IDC	0.9	0.9	0	0.05	Luminal A	2	1	p T1N0M0,IA	0	2
252	21B17241731	RAD51D	c.932T>A	p.Ile311Asn	Variants of uncertain significance	41	Female	IDC	0.9	0.9	0	0.1	Luminal A	1.5	2	p T1N1M0 IIA	1	2
253	21B17241730	MDH2	c.885+14C>T	—	Variants of uncertain significance	39	Female	IDC	0.9	0.9	0	0.1	Luminal A	3	3	p T2N3M0,IIIC	1	2
254	21B17241732	EPAS1	c.1802A>C	p.His601Pro	Variants of uncertain significance	33	Female	IDC	0.95	0.95	0	0.15	Luminal A	2.3	2	pT2N1M0,IIB	1	2
255	21B17241734	BRCA1	c.5239C>T	p.Gln1747*	Pathogenic variants	36	Female	IDC	0	0	0	0.8	TNBC	1.2	2	cT1N1M0,IIA	1	3
256	19B3187794	—	—	—	—	43	Female	ILC	0.9	0.95	0	0.05	Luminal A	2.7	2	pT2N0M0,IIA	0	2
257	21B17241735	BRCA1	c.3327_3329delAAA	p.Lys1110del	Variants of uncertain significance	49	Female	IDC	0.9	0.2	0	0.9	Luminal B Her-2 Negative	1.5	1	pT1N0M0,IA	0	2
258	19B3187796	—	—	—	—	41	Female	IDC	0	0	0	0.6	TNBC	5	2	cT2N0M0,IIA	0	3
259	19B3187797	ATM	c.5177+3G>A	—	Variants of uncertain significance	30	Female	IDC	0	0	1	0.4	Her-2 overexpression	0.9	1	pT1N0M0,IA	0	3
260	19B3187798	—	—	—	—	28	Female	DCIS	0.3	0.01	1	0.3	Luminal B Her-2 Negative	1.1	0	p Ti s N0M0,0	0	NA
261	19B3187800	MUTYH	c.934-2A>G	—	Variants of uncertain significance	45	Female	IDC	0	0	1	0.4	Her-2 overexpression	2.1	2	pT2N1M0,IIB	1	3
262	19B3187803	—	—	—	—	48	Female	IDC	0.4	0.3	1	0.15	Luminal B Her-2 Positive	2.1	2	cT2N1M0 IIB	1	NA
263	19B3187802	EPCAM	c.483T>A	p.Ser161Arg	Variants of uncertain significance	44	Female	IDC	0	0	0	0.6	TNBC	2.4	2	pT2N0M0,IIA	0	3
264	21B17241739	RAD51C	c.934C>T	p.Arg312Trp	Likely pathogenic variants	32	Female	IDC	0	0	0	0.5	TNBC	0.4	1	pT1N0M0,IA	0	2
265	21B17241740	—	—	—	—	43	Female	DCIS	0.8	0.8	0	0.02	Luminal A	0.4	0	PT is N0M0,0	0	2
266	21B17241741	BRCA2	c.6826C>A	p.Pro2276Thr	Variants of uncertain significance	47	Female	IDC	0.9	0.05	0	0.2	Luminal B Her-2 Negative	2.2	2	pT2N0M0,IIA	0	3
267	21B17241742	—	—	—	—	33	Female	IDC	0.9	0.8	0	0.1	Luminal A	4	2	c T2N0M0，IIA	0	2
268	21B17241743	MUTYH	c.53C>T	p.Pro18Leu	Variants of uncertain significance	39	Female	IDC	0	0	0	0.05	TNBC	5	2	cT2N0M0,IIA	0	2
269	21B17241744	STK11	c.17C>G	p.Pro6Arg	Variants of uncertain significance	50	Female	DCIS	0.9	0.6	0	0.15	Luminal A	0.5	0	PT is N0M0,0	0	2
270	21B17241745	BRCA2	c.6997_6998d elGT	p.Val2333Thrf s*6	Pathogenic variants	71	Male	IDC	0.9	0.9	0	0.5	Luminal B Her-2 Negative	2	2	pT1N1M0,IIA	1	3
271	21B17241746	—	—	—	—	38	Female	IDC	0	0	0	0.8	TNBC	1.6	1	pT1N0M0,IA	0	3
272	21B17241747	MRE11A	c.1318G>A	p.Ala440Thr	Variants of uncertain significance	35	Female	IDC	0.95	0.95	0	0.1	Luminal A	1.9	1	pT1N0M0,IA	0	2
273	21B17241748	BRCA1	c.981_982del AT	p.Cys328*	Pathogenic variants	39	Female	IDC	0	0	0	0.6	TNBC	2.5	2	cT2N1M0,IIB	1	NA
274	21B17241749	BRCA2	c.9106C>G	p.Gln3036Glu	Variants of uncertain significance	42	Female	IDC	0.9	0.9	0	0.2	Luminal B Her-2 Negative	1.2	1	pT1N0M0,IA	0	2
275	21B17241750	BRCA2	c.5839C>T	p.Pro1947Ser	Variants of uncertain significance	55	Female	IDC	0.9	0.1	0	0.05	Luminal B Her-2 Negative	0.6	1	pT1N0M0,IA	0	2
276	19B3187965	PALB2	c.3114-1G>A	—	Pathogenic variants	65	Female	IDC	0	0.01	0	0.6	Luminal B Her-2 Negative	2.5	2	pT2N1M0,IIB	1	3
277	19B3187967	—	—	—	—	55	Female	IDC	0	0	1	0.2	Her-2 overexpression	0.7	1	pT1N0M0,IA	0	3
278	19B0104852	BRCA2	c.1871C>T	p.Ala624Val	Variants of uncertain significance	68	Female	IDC	0.95	0	0	0.35	Luminal B Her-2 Negative	1.5	3	pT1N2M0,IIIA	1	2
279	19B0199257	BRCA2	c.2870del	p.Asn957Ilefs *3	Pathogenic variants	46	Female	IDC	0.8	0.8	0	0.25	Luminal B Her-2 Negative	3.2	2	pT2N0M0,IIA	0	2
280	19B0333220	—	—	—	—	30	Female	IDC	0.9	0.52	0	0.2	Luminal A	2	1	pT1N0M0,IA	0	2
281	18B4028410	—	—	—	—	70	Female	IDC	0.05	0	0	0.7	Luminal B Her-2 Negative	4.2	2	T2N0M0,IIA	0	3
282	19B3187754	—	—	—	—	60	Female	IDC	0.9	0.85	1	0.05	Luminal B Her-2 Positive	1.3	2	cT1N1M0,IIA	1	2
283	20B2446956	—	—	—	—	63	Female	IDC	0	0	0	0.8	TNBC	3.5	2	pT2N0M0,IIA	0	3
284	21B05019124	BRCA2	c.8401_8403delinsAAAA	p.Phe2801Lysfs*11	Pathogenic variants	34	Female	IDC	0.9	0.7	0	0.2	Luminal B Her-2 Negative	4.2	2	cT2N1M0,IIB	1	3
285	19B3187814	BRCA1	c.2572C>T	p.Gln858*	Pathogenic variants	31	Female	IDC	0	0	0	0.9	TNBC	2	1	pT1N0M0,IA	0	3
286	19B3187816	STK11	c.*16+16G>C	—	Variants of uncertain significance	43	Female	IDC	0.3	0.1	0	0.2	Luminal B Her-2 Negative	3	2	CT2N0M0,IIA	0	2
287	21B17241755	ATM	c.2434A>G	p.Met812Val	Variants of uncertain significance	47	Female	IDC	0.9	0.9	0	0.15	Luminal A	1.1	1	pT1cN0M0,IA	0	1
288	21B17241756	—	—	—	—	36	Female	IDC	0.8	0.6	1	0.35	Luminal B Her-2 Positive	2.5	2	CT2N1M0,IIB	1	2
289	21B17241757	BRCA1	c.5068A>C	p.Lys1690Gln	Variants of uncertain significance	51	Female	IDC	0.9	0.9	0	0.4	Luminal B Her-2 Negative	2.5	3	CT2N2M0,IIIA	1	3
290	21B17372362	BRCA2	c.1600G>A	p.Glu534Lys	Variants of uncertain significance	53	Female	IDC	0.8	0.2	0	0.05	Luminal A	1.5	3	pT1N3M0,IIIC	1	2
291	21B17372364	—	—	—	—	48	Female	IDC	0	0	0	0.8	TNBC	1.8	4	CT1N3M1,IV	1	NA
292	21B17372365	PMS1	c.1873A>G	p.Thr625Ala	Variants of uncertain significance	44	Female	IDC	0	0	0	0.6	TNBC	4	2	CT2N1M0,IIB	1	2
293	21B17372366	—	—	—	—	30	Female	IDC	0.1	0	0	0.7	Luminal B Her-2 Negative	2.4	2	pT2N0M0,IIA	0	3
294	21B17372367	—	—	—	—	40	Female	IDC	0.8	0.9	0	0.1	Luminal A	1.5	1	CT1N0M0,IA	0	1
295	21B17372369	BRCA2	c.7088A>G	p.Tyr2363Cys	Variants of uncertain significance	47	Female	IDC	0	0	0	0.7	TNBC	2.5	2	cT2N0M0 IIA	0	3
296	21B17372370	BRCA1	c.4065_4068d elTCAA	p.Asn1355Lysfs*10	Pathogenic variants	36	Female	IDC	0.05	0	0	0.8	Luminal B Her-2 Negative	2.7	2	CT2N0M0,IIA	0	NA
297	22B03465992	—	—	—	—	53	Female	IDC	0	0	0	0.6	TNBC	2	1	pT1N0M0,IA	0	NA
298	22B03465993	—	—	—	—	43	Female	IDC	0	0	0	0.8	TNBC	1.9	1	CT1N0M0,IA	0	NA
299	22B03465999	—	—	—	—	33	Female	IDC	0	0	1	0.6	Her-2 overexpression	3	2	CT2N0M0,IIA	0	NA
300	22B03466000	BRCA1	c.3574_3575d elCC	p.Pro1192Phe fs*26	Likely pathogenic variants	26	Female	IDC	0	0	0	0.8	TNBC	4.2	3	CT2N2M0,IIIA	1	NA
301	22B03466001	MSH2	c.2395_2397d elAAT	p.Asn799del	Variants of uncertain significance	41	Female	IDC	0.8	0.6	0	0.1	Luminal A	4.5	2	pT2N0M0,IIA	0	2
302	22B03466004	RAD50	c.2165_2166i nsT	p.Lys722Asnf s*6	Pathogenic variants	44	Female	IDC	0	0	0	0.8	TNBC	1.3	1	pT1N0M0,IA	0	3
303	22B03466005	BRCA1	c.80+9G>C	—	Variants of uncertain significance	39	Female	IDC	0.9	0.8	0	0.1	Luminal A	1.4	1	CT1N0M0,IA	0	2
304	23B05879464	ATM	c.6679C>T	p.Arg2227Cys	Pathogenic variants	37	Female	IDC	0.9	0.9	0	0.2	Luminal B Her-2 Negative	1.2	1	CT1N0M0,IA	0	2
305	23B05903858	BRIP1	c.305A>G	p.Gln102Arg	Variants of uncertain significance	46	Female	IDC	0	0	0	0.5	TNBC	1.2	1	pT1N0M0,IA	0	2
306	23B05903859	MUTYH	c.74G>A	p.Gly25Asp	Variants of uncertain significance	50	Female	IDC	0.3	0.05	1	0.2	Luminal B Her-2 Positive	3.2	2	cT2N0M0 IIA	0	2
307	23B05903860	MSH2	c.2785C>T	p.Arg929*	Variants of uncertain significance	56	Female	DCIS	0	0	1	0.05	Her-2 overexpression	3.5	0	pTisN0M0,0	0	2
308	23B05903861	MLH1	c.117-10G>A	—	Variants of uncertain significance	57	Female	IDC	0.9	0	0	0.4	Luminal B Her-2 Negative	1.7	1	pT1N0M0,IA	0	2
309	23B05903862	ATM	c.283C>A	p.Gln95Lys	Variants of uncertain significance	38	Female	IDC	0.85	0.8	1	0.15	Luminal B Her-2 Positive	1.5	1	pT1N0M0,IA	0	2
310	23B05903863	BRIP1	c.1343G>A	p.Trp448*	Pathogenic variants	33	Female	DCIS	0.4	0.1	1	0.3	Luminal B Her-2 Positive	3	0	pTisN0M0,0	0	3
311	23B05903864	PMS2	c.1850C>G	p.Pro617Ar g	Variants of uncertain significance	54	Female	DCIS	0.95	0.4	0	0.1	Luminal B Her-2 Negative	1.8	0	PT is N0M0,0	0	2
312	19B3187806	CDK12	c.28A>C	p.Lys10Gln	Variants of uncertain significance	45	Female	DCIS	0.9	0.9	0	0.05	Luminal A	3.2	0	PT is N0M0,0	0	2
		MRE11A	c.1500+15T>G	—	Variants of uncertain significance
313	19B3187807	MUTYH	c.934-2A>G	—	Variants of uncertain significance	45	Female	IDC	0	0	0	0.2	TNBC	1	1	cT1N0M0,IA	0	2
314	19B3187808	BRCA2	c.7007G>T	p.Arg2336Leu	Likely pathogenic variants	35	Female	IDC	0.9	0.1	0	0.3	Luminal B Her-2 Negative	4	3	pT2N2M0,IIIA	1	3
315	19B3187809	MSH6	c.2712T>G	p.Asp904Glu	Variants of uncertain significance	52	Female	IDC	0.8	0.05	0	0.1	Luminal B Her-2 Negative	0.9	1	pT1N0M0,IA	0	2
316	19B3187810	BRCA1	c.3296delC	p.Pro1099Leufs*10	Pathogenic variants	47	Female	IDC	0	0	0	0.3	TNBC	0.7	1	cT1N0M0,IA	0	3
		BRIP1	EX5_6 DEL	—	Pathogenic variants
317	19B3187812	MSH6	c.1090G>C	p.Val364Leu	Variants of uncertain significance	57	Female	IDC	0	0	1	0.1	Her-2 overexpression	5	2	cT2N0M0 IIA	0	NA
		NF1	c.3030A>C	p.Gln1010His	Variants of uncertain significance
318	21B17241754	BRCA1	c.4148C>G	p.Ser1383*	Pathogenic variants	60	Female	IDC	0	0	0	0.8	TNBC	1.5	1	cT1N0M0 IA	0	3
319	21B17372363	ATM	c.4776+15A>C	—	Variants of uncertain significance	50	Female	IDC	0.8	0.9	0	0.3	Luminal B Her-2 Negative	2.1	3	pT2N3M0 IIIC	1	2
		SMARCA4	c.719C>T	p.Pro240Leu	Variants of uncertain significance
320	21B17372368	—	—	—	—	40	Female	IDC	0.8	0.8	0	0.05	Luminal A	0.7	1	pT1N0M0 IA	0	2
321	22B03466003	BRCA2	c.9106C>G	p.Gln3036Glu	Variants of uncertain significance	47	Female	IDC	0.9	0.9	0	0.6	Luminal B Her-2 Negative	1	1	pT1N0M0,IA	0	2
		CDK12	c.1382A>G	p.Glu461Gly	Variants of uncertain significance
322	22B27384619	MUTYH	c.53C>T	p.Pro18Leu	Variants of uncertain significance	41	Female	DCIS	0.95	0.1	0	0.01	luminal A	1.4	1	cT1N0M0,IA	0	1
		MUTYH	c.74G>A	p.Gly25Asp	Variants of uncertain significance
323	22B27384620	—	—	—	—	43	Female	IDC	0	0	0	0.2	TNBC	3.3	2	cT2N0M0,IIA	0	2
324	22B27384622	—	—	—	—	44	Female	LCIS	0	0	1	0.3	Her-2 overexpression	2.9	2	CT2N0M0,IIA	0	3
325	22B27384623	BRCA1	c.134+1G>T	—	Pathogenic variants	30	Female	IDC	0	0	0	0.6	TNBC	2.2	2	cT2N1M0,IIB	1	NA
326	22B27384624	BRCA1	c.3596C>T	p.Ala1199Val	Variants of uncertain significance	51	Female	IDC	0.8	0.9	0	0.7	Luminal B Her-2 Negative	2.5	2	pT2N1M0,IIB	1	2
327	22B27384625	BRCA2	c.8773C>T	p.Gln2925*	Pathogenic variants	40	Female	IDC	0.8	0.05	0	0.3	Luminal B Her-2 Negative	3.3	2	pT2N1M0,IIB	1	3
328	22B27384626	—	—	—	—	79	Female	IC-ST	0	0	0	0.25	TNBC	2.2	2	c T2N0M0,IIA	0	2
329	22B27384627	—	—	—	—	42	Female	IDC	0.8	0.8	0	0.3	Luminal B Her-2 Negative	1.3	2	cT1N1M0,IIA	1	2
330	22B27384628	—	—	—	—	44	Female	IDC	0	0	0	0.6	TNBC	1.5	1	pT1N0M0,IA	0	3
331	22B27384629	ATM	c.8805G>A	p.Met2935Ile	Variants of uncertain significance	60	Female	IDC	0.9	0.9	1	0.2	Luminal B Her-2 Positive	2	1	pT1N0M0,IA	0	3
332	22B27384630	MUTYH	c.74G>A	p.Gly25Asp	Variants of uncertain significance	37	Female	IDC	0.15	0.05	1	0.1	Luminal B Her-2 Positive	2.1	2	pT2N0M0,IIA	0	2
		MUTYH	c.53C>T	p.Pro18Leu	Variants of uncertain significance
333	23B04076786	BRCA1	c.5072C>A	p.Thr1691Lys	Likely pathogenic variants	33	Female	IDC	0	0	0	0.4	TNBC	2.3	2	pT2N0M0,IIA	0	2
334	23B05117703	BRCA2	c.7069_7070delCT	p.Leu2357Valfs*2	Pathogenic variants	39	Female	DCIS	0.9	0.9	0	0.03	luminal A	0.2	0	pTisN0M0,0	0	1
335	23B05400388	CHEK2	c.755G>A	p.Ser252Asn	Variants of uncertain significance	57	Female	IDC	0	0	0	0.3	TNBC	4.2	4	cT4N0M1,IV	0	3
336	23B05893107	PALB2	c.315G>C	p.Glu105Asp	Variants of uncertain significance	44	Female	IDC	0	0	1	0.3	Her-2 overexpression	2	1	pT1N0M0,IA	0	2
337	23B05893108	—	—	—	—	52	Female	IDC	0	0	1	0.7	Her-2 overexpression	2.4	2	CT2N0M0,IIA	0	NA
338	23B07178985	NF1	c.655-15G>C	—	Variants of uncertain significance	37	Female	IDC	0.9	0.9	0	0.3	Luminal B Her-2 Negative	2.4	2	pT2N1M0,IIB	1	2
339	22B27384631	BRCA2	c.5164_5165d	p.Ser1722Tyrfs*4	Pathogenic variants	25	Female	IDC	0.8	0	0	0.6	Luminal B Her-2 Negative	1.7	1	pT1N0M0,IA	0	2
340	22B27384632	—	—	—	—	41	Female	IC-ST	0.8	0.2	0	0.5	Luminal B Her-2 Negative	5.4	3	pT3N3M0，IIIC	1	3
341	22B27384634	—	—	—	—	44	Female	IDC	0	0	0	0.25	TNBC	1.6	2	c T1cN0M0,IIA	0	3
342	22B27384635	—	—	—	—	45	Female	IDC	0	0	0	0.7	TNBC	6.5	3	cT3N1M0,IIIA	1	3
343	22B27384636	—	—	—	—	46	Female	IDC	0.8	0.8	0	0.4	Luminal B Her-2 Negative	2	1	p T1N0M0,I	0	3
344	22B27384637	BRIP1	c.1442G>A	p.Gly481Asp	Variants of uncertain significance	37	Female	IDC	0.95	0.1	0	0.4	Luminal B Her-2 Negative	2.2	2	pT2N0M0,IIA	0	2
345	22B27384638	—	—	—	—	48	Female	IDC	0	0	1	0.3	Her-2 overexpression	4	2	cT2N1M0,IIB	1	2
346	22B27384640	BRCA1	c.5467+1G>A	—	Pathogenic variants	41	Female	IDC	0	0	0	0.7	TNBC	2.5	2	cT2N1M0,IIB	1	NA
347	22B27384642	—	—	—	—	65	Female	IDC	0	0	0	0.7	TNBC	1.4	1	p T1N0M0,IA	0	3
348	23B07602611	—	—	—	—	37	Female	IDC	0.7	0.4	0	0.3	Luminal B Her-2 Negative	2.6	2	pT2N0M0,IIA	0	2
349	23B07637993	RAD50	c.214G>A	p.Val72Ile	Variants of uncertain significance	50	Female	IDC	0.9	0.7	0	0.1	luminalA	2.3	3	pT2N2M0,IIIA	1	2
		RAD50	c.3931G>A	p.Val1311Ile
350	23B07734169	—	—	—	—	41	Female	IDC	0	0	0	0.6	TNBC	3.9	2	cT2N1M0.IIB	1	2
351	23B07919189	MC1R	c.497C>G	p.Ala166Gly	Variants of uncertain significance	31	Female	IDC	0.9	0.2	0	0.1	luminalA	1.7	1	pT1N0M0,IA	0	2
		PMS2	c.883C>T	p.Arg295Trp	Variants of uncertain significance
352	23B07919190	BRCA2	c.2744C>G	p.Thr915Ser	Variants of uncertain significance	60	Female	IDC	0.9	0.3	0	0.3	Luminal B Her-2 Negative	1.8	1	pT1cN0M0,IA	0	2
		CDH1	c.1018A>G	p.Thr340Ala	Variants of uncertain significance
		EXT2	c.107C>T	p.Ala36Va	Variants of uncertain significance
		RB1	c.1861C>A	p.Arg621Ser	Variants of uncertain significance
353	23B07919191	MSH2	c.2005+18T>G	—	Variants of uncertain significance	60	Male	IDC	0.8	0.6	0	0.15	luminalA	1.2	1	pT1aN0M0,IA	0	2
354	23B07919192	—	—	—	—	35	Female	IDC	0.6	0.8	0	0.2	Luminal B Her-2 Negative	3.8	2	pT2N0M0,IIA	0	2
355	23B07919193	BARD1	c.1309A>G	p.Ile437Val	Variants of uncertain significance	46	Female	IDC	0	0	1	0.6	Her-2 overexpression	2	1	pT1N0M0,IA	0	NA
		EPCAM	c.298G>A	p.Asp100Asn	Variants of uncertain significance
		MRE11A	c.107C>T	p.Thr36Met	Variants of uncertain significance
356	23B07919194	RAD51D	c.620C>T	p.Ser207Leu	Likely pathogenic variants	40	Female	IDC	0.8	0.1	0	0.05	Luminal B Her-2 Negative	2.2	2	pT2N0M0,IIA	0	2
357	23B07919197	ATM	c.8921C>T	p.Pro2974Leu	Variants of uncertain significance	50	Female	IDC	0.9	0.9	0	0.1	luminalA	1.3	1	cT1N0M0,IA	0	2
		BRCA2	c.695A>G	p.Tyr232Cys	Variants of uncertain significance
		MSH6	c.3801+4T>C	—	Variants of uncertain significance
		RAD50	c.424A>G	p.Ser142Gly	Variants of uncertain significance
358	23B07919198	—	—	—	—	38	Female	IDC	0	0	1	0.6	Her-2 overexpression	2.3	2	CT2N0M0,IIA	0	3
359	23B07919199	—	—	—	—	42	Female	IDC	0	0	1	0.4	Her-2 overexpression	5	2	cT2N1M0,IIB	1	2
360	23B07919200	—	—	—	—	36	Female	IDC	0.8	0	0	0.3	Luminal B Her-2 Negative	4.2	2	pT2N0M0,IIA	0	2
361	23B07919201	RAD50	c.3931G>A	p.Val1311Ile	Variants of uncertain significance	44	Female	IDC	0	0	0	0.4	TNBC	2.3	2	cT2N0M0,IIA	0	NA
362	23B07919202	BRIP1	c.2440C>T	p.Arg814Cys	Variants of uncertain significance	38	Female	IDC	0.8	0.9	1	0.1	Luminal B Her-2 Positive	1.5	1	pT1N0M0,IA	0	2
		NBN	c.1912T>C	p.Ser638Pro	Variants of uncertain significance
363	23B07919204	NF1	c.7241G>A	p.Ser2414Asn	Variants of uncertain significance	40	Female	IDC	0	0	0	0.4	TNBC	2.1	2	pT2N0M0,IIA	0	3
364	23B07919205	—	—	—	—	48	Female	IDC	0	0	0	0.8	TNBC	3.3	2	cT2N0M0 IIA	0	NA
365	23B07919206	EPCAM	c.250C>T	p.Pro84Ser	Variants of uncertain significance	43	Female	DCIS	0.9	0.9	0	0.3	Luminal B Her-2 Negative	2.1	0	pTisN0M0，0	0	2
		MUTYH	c.74G>A	p.Gly25Asp	Variants of uncertain significance
		MUTYH	c.53C>T	p.Pro18Leu	Variants of uncertain significance
366	23B07919207	BRCA1	c.5194-2A>G	—	Pathogenic variants	34	Female	IDC	0	0	0	0.8	TNBC	2.3	2	cT2N0M0，IIA	0	3
367	23B08205873	—	—	—	—	41	Female	IDC	0.8	0.3	0	0.1	luminalA	2	1	pT1cN0M0，IA	0	2
368	23B08205874	—	—	—	—	35	Female	IDC	0.8	0.8	0	0.25	luminal B Her2 Negative	1.7	1	pT1cN0M0，IA	0	2
369	23B08205875	PALB2	c.2474G>C	p.Arg825Thr	Variants of uncertain significance	33	Female	IDC	0.8	0.8	0	0.3	luminal B Her2 Negative	1.5	1	pT1N0M0，IA	0	2
370	23B08205879	BRIP1	c.1794+3A>C	—	Variants of uncertain significance	42	Female	IDC	0	0	0	0.7	TNBC	2.7	2	pT2N0M0,IIA	0	3
371	23B08205880	BRCA2	c.8642delC	p.Thr2881Lysfs*10	Pathogenic variants	39	Female	IDC	0.1	0.15	0	0.1	luminal B Her2 Negative	1.4	2	pT1N1M0,IIA	1	2
372	23B08205881	—	—	—	—	36	Female	IDC	0.9	0.9	0	0.2	luminal B Her2 Negative	1.5	2	pT1N1M0,IIA	1	2
373	23B08205882	MUTYH	c.934-2A>G	—	Variants of uncertain significance	38	Female	IDC	0.9	0	0	0.4	luminal B Her2 Negative	1.5	1	pT1aN1miM0,IB	1	3
		SMARCA4	c.665C>T	—	Variants of uncertain significance
		XPC	c.105T>A	—	Variants of uncertain significance
374	23B08205883	SMARCA4	c.4382G>A	p.Arg1461His	Variants of uncertain significance	38	Female	IDC	0.7	0.8	1	0.4	Luminal B Her-2 Positive	2.3	2	pT2N0M0 ,IIA	0	NA
375	23B08205885	CDK12	c.2960C>T	p.Ser987Phe	Variants of uncertain significance	57	Female	IDC	0	0	0	0.6	TNBC	2.7	2	pT2N0M0 ,IIA	0	3
376	23B08205886	BRCA2	c.5682C>G	p.Tyr1894*	Pathogenic variants	27	Female	IDC	0.95	0.1	0	0.1	luminal B Her2 Negative	4	2	pT2N1M0,IIB	1	2
377	23B08205889	PMS2	c.299A>C	p.Gln100Pro	Variants of uncertain significance	45	Female	IDC	0.8	0.9	1	0.6	Luminal B Her-2 Positive	1.2	2	pT1N1M0,IIA	1	3
378	23B08205890	PMS2	c.1582G>A	p.Gly528Ser	Variants of uncertain significance	61	Female	DCIS	0.02	0	1	0.05	Luminal B Her-2 Positive	3.2	0	pTisN0M0,0	0	3
379	23B08205891	—	—	—	—	34	Female	IDC	0	0	0	0.5	TNBC	3	2	pT2N0M0,IIA	0	3
380	23B08205892	—	—	—	—	38	Female	DCIS	0.95	0.8	0	0.3	luminal B Her2 Negative	0.7	0	pTisN0M0,0	0	2
381	23B08205893	BRCA2	c.6486_6489delACAA	p.Lys2162Asnfs*5	Pathogenic variants	38	Female	IC-ST	0.7	0.3	0	0.3	luminal B Her2 Negative	1.2	3	pT1N2M0,IIIA	1	3
382	24B04401436	BRCA2	c.695A>G	p.Tyr232Cys	Variants of uncertain significance	35	Female	IDC	0.8	0.05	0	0.15	luminal B Her2 Negative	1.6	1	pT1cN0M0,IA	0	2
		RAD50	c.661T>C	p.Cys221Arg	Variants of uncertain significance
383	23B08205852	—	—	—	—	46	Female	IDC	0	0	1	0.3	Her-2 overexpression	3.5	2	pT2N0M0,IIA	0	3
384	23B08205853	BRCA2	c.2122T>A	p.Ser708Thr	Variants of uncertain significance	27	Female	DCIS	0.8	0.3	0	0.2	luminal B Her2 Negative	5	0	pTisN0M0,0	0	2
385	23B08205854	—	—	—	—	53	Female	IDC	0.9	0.5	0	0.02	luminalA	0.6	1	pT1bN0M0,IA	0	2
386	23B08205856	—	—	—	—	27	Female	IDC	0	0	0	0.7	TNBC	2.2	2	cT2N1M0,IIB	1	3
387	23B08205857	BRIP1	c.1018C>T	p.Leu340Phe	Variants of uncertain significance	45	Female	IDC	0.8	0.6	0	0.1	luminalA	1.7	2	pT1N1M0,IIA	1	2
		PALB2	c.2360C>T	p.Thr787Ile	Variants of uncertain significance
		PMS2	c.139C>G	p.Leu47Val	Variants of uncertain significance
388	23B08205858	NF1	c.4955A>G	p.Asn1652Ser	Variants of uncertain significance	40	Female	DCIS	0.7	0.5	0	0.03	luminalA	1.2	1	cT1cN0M0,IA	0	3
389	23B08205859	BRIP1	c.1343G>A	p.Trp448*	Pathogenic variants	52	Female	IDC	0	0	0	0.3	TNBC	3.5	2	pT2N0M0,IIA	0	3
390	23B08205861	ALK	c.1780C>T	p.Gln594*	Variants of uncertain significance	39	Female	IDC	0.9	0.4	0	0.5	luminal B Her2 Negative	1	1	cT1N0M0,IA	0	3
		CHEK2	c.497A>G	p.Asn166Ser	Variants of uncertain significance
		PRSS1	c.623G>C	p.Gly208Ala	Variants of uncertain significance
391	23B08205862	BRCA1	c.3870dupA	p.Cys1291Me tfs*4	Pathogenic variants	26	Female	IDC	0	0	0	0.6	TNBC	1.5	1	pT1N0M0,IA	0	3
392	23B08205864	—	—	—	—	44	Female	ILC	0.9	0.9	0	0.03	luminalA	1.1	1	pT1aN0M0,IA	0	2
393	23B08205870	CHEK2	c.755G>A	p.Ser252Asn	Variants of uncertain significance	69	Female	IDC	0	0	0	0.8	TNBC	1.8	1	pT1N0M0,IA	0	3
394	23B08205871	BRCA1	c.5153-2A>G	—	Pathogenic variants	33	Female	IDC	0.01	0	0	0.4	luminal B Her2 Negative	2	1	pT1N0M0,IA	0	3
395	23B08205872	—	—	—	—	36	Female	IDC	0.7	0	0	0.4	luminal B Her2 Negative	3.2	3	pT2N2aM0,IIIA	1	3
396	24B08163321	MSH6	c.1937A>G	p.Lys646Arg	Variants of uncertain significance	40	Female	IDC	0.8	0.4	0	0.35	luminal B Her2 Negative	1.2	1	pT1aN0M0,IA	0	2
		MUTYH	c.53C>T	p.Pro18Leu	Variants of uncertain significance
		MUTYH	c.74G>A	p.Gly25Asp	Variants of uncertain significance
397	24B08163322	CHEK2	c.538C>T	p.Arg180Cys	Variants of uncertain significance	55	Female	IDC	0.9	0.6	0	0.4	luminal B Her2 Negative	1.7	1	pT1N0M0,IA	0	2
		PMS2	c.452G>A	p.Arg151His	Variants of uncertain significance
398	24B08163323	—	—	—	—	51	Female	DCIS	0	0	1	0.2	Her-2 overexpression	2.5	2	pT2N0M0,IIA	0	3
399	24B08163324	NBN	c.1275A>C	p.Arg425Ser	Variants of uncertain significance	37	Female	IDC	0	0	1	0.4	Her-2 overexpression	3.2	2	cT2N0M0,IIA	0	2
400	24B08163325	MSH2	EX2_5 DUP	—	Variants of uncertain significance	46	Female	IDC	0.6	0	0	0.3	luminal B Her2 Negative	0.4	1	cT1N0M0,IA	0	3
401	24B08163326	ATM	c.7089+19C> G	—	Variants of uncertain significance	43	Female	IDC	0	0	0	0.9	TNBC	3.1	2	pT2N0M0,IIA	0	3
		MSH2	c.1690A>G	p.Thr564Ala	Variants of uncertain significance
402	24B08163327	CDK12	c.3760+12G> A	—	Variants of uncertain significance	36	Female	IDC	0.9	0.7	0	0.25	luminal B Her2 Negative	2.3	3	pT2ypN2M0,IIIA	1	2
403	24B08163328	—	—	—	—	32	Female	IDC	0	0	0	0.7	TNBC	4.8	2	cT2N0M0,IIA	0	NA
404	24B08163329	NF1	c.6859G>A	p.Asp2287As n	Variants of uncertain significance	29	Female	IDC	0.7	0.4	1	0.3	luminalB Her-2 Positive	8	3	cT3N2M0 ,IIIA	1	2
		SDHB	c.709C>T	p.Pro237Ser	Variants of uncertain significance
405	24B09434145	SMARCA4	c.602A>T	p.Gln201Leu	Variants of uncertain significance	42	Female	IDC	0.9	0.8	0	0.1	luminal A	1.2	1	pT1N0M0,IA	0	2
406	24B08163330	—	—	—	—	46	Female	IDC	0.9	0.9	0	0.1	luminal A	0.6	1	pT1N0M0,IA	0	2

## Sheet: Sheet2
Case	Sample barcode/lab No	Gene	Mutation type	Age at diagnosis	Gender	Type of pathology	ER	PR	Her-2(0=negative, 1=positive)	Ki-67	Molecular type	T(cm)	TNM（0=0，1=I,2=II,3=III,4=IV）	TNM Stage	Lymph node condition(0=negative, 1=positive)	Histological grading（1=I,2=II,3=III,NA=Not applicable）
1	18B4144803	BRCA2	Likely pathogenic variants	38	Female	IDC	0.8	0	0	0.2	Luminal B Her-2 Negative	1.5	1	pT1N1minM0，IB	1	3
2	18B4154359	BRCA2	Pathogenic variants	47	Female	IDC	0	0	0	0.3	TNBC	1.5	1	pT1N0M0，IA	0	3
3	18B4159505	BRCA2	Pathogenic variants	43	Female	IDC	0	0	0	0.6	TNBC	2	1	pT1N0M0，IA	0	3
4	19B3187767	BRCA1/2	Likely pathogenic variants	33	Female	IDC	0.95	0.7	0	0.1	Luminal A	0.7	1	pT1N0M0，IA	0	1
5	19B3002256	BRCA1/2	Pathogenic variants	31	Female	IDC	0	0.05	0	0.7	Luminal B Her-2 Negative	1.5	2	pT1N1M0，IIA	1	3
6	19B3002257	BRCA2	Pathogenic variants	46	Female	IDC	0.8	0.8	0	0.25	Luminal B Her-2 Negative	4.5	2	pT2N0M0，IIA	0	3
7	19B0104361	BRCA2	Pathogenic variants	39	Female	IDC	0.9	0.3	0	0.2	Luminal B Her-2 Negative	2	3	pT1N2M0，IIIA	1	2
8	19B3187755	BRCA2	Pathogenic variants	55	Female	IDC	0.8	0.1	0	0.3	Luminal B Her-2 Negative	1.7	2	pT1N1M0，IIA	1	2
9	19B3187756	BRCA1	Pathogenic variants	49	Female	IDC	0	0	0	0.7	TNBC	1.5	1	pT1N0M0，IA	0	3
10	19B3187916	BRCA1	Pathogenic variants	48	Female	IDC	0.1	0.1	0	0.5	Luminal B Her-2 Negative	2	1	pT1N0M0，IA	0	3
11	19B3187909	BRCA2	Pathogenic variants	45	Female	IDC	0	0	1	0.6	Her-2 overexpression	1.5	1	pT1N0M0，IA	0	3
12	19B3187908	BRCA2	Pathogenic variants	41	Female	IDC	0.8	0.7	0	0.3	Luminal B Her-2 Negative	1.5	1	pT1N0M0，IA	0	2
13	19B3187926	BRCA1	Pathogenic variants	52	Female	IDC	0	0	0	0.6	TNBC	2.3	2	cT2N0M0，IIA	0	3
14	19B3187952	BRCA1	Pathogenic variants	34	Female	IDC	0.1	0.05	0	0.8	Luminal B Her-2 Negative	1.5	1	pT1N0M0，IA	0	3
15	19B3187972	BRCA2	Pathogenic variants	30	Female	IDC	0.9	0.4	0	0.7	Luminal B Her-2 Negative	2.5	2	pT2N1M0，IIB	1	2
16	19B3002290	BRCA1	Pathogenic variants	30	Female	IDC	0	0.01	0	0.6	Luminal B Her-2 Negative	1.5	1	pT1N0M0，IA	0	2
17	21B05019137	BRCA2	Pathogenic variants	35	Female	IDC	0.7	0.6	0	0.08	Luminal A	1.1	2	pT1N1M0，IIA	1	2
18	21B05019124	BRCA2	Pathogenic variants	34	Female	IDC	0.9	0.7	0	0.2	Luminal B Her-2 Negative	2	2	pT1N1M0 IIA	1	2
19	21B05019122	BRCA2	Pathogenic variants	29	Female	DCIS	0.8	0.7	0	0.05	Luminal A	0.6	0	pTisN0M0，0	0	1
20	19B3002299	BRCA1	Pathogenic variants	40	Female	IDC	0	0	0	0.3	TNBC	1.7	1	pT1N0M0，IA	0	3
21	19B3187701	BRCA1	Likely pathogenic variants	46	Female	IDC	0	0	0	0.4	TNBC	1	1	pT1N0M0，IA	0	3
22	21B17241691	BRCA1	Pathogenic variants	44	Female	IDC	0	0	0	0.6	TNBC	1.5	1	pT1N0M0，IA	0	3
23	21B17241692	BRCA2	Pathogenic variants	39	Female	IDC	0	0	0	0.6	TNBC	0.6	1	pT1N0M0，IA	0	3
24	21B17241700	BRCA1	Pathogenic variants	47	Female	IDC	0.85	0.7	0	0.4	Luminal B Her-2 Negative	1.3	1	pT1N0M0，IA	0	3
25	18B4065817	BRCA1	Pathogenic variants	39	Female	IDC	0	0	0	0.4	TNBC	1.3	1	pT1N0M0，IA	0	3
26	18B4015546	BRCA1	Pathogenic variants	38	Female	IDC	0	0	0	0.6	TNBC	1.5	1	pT1N0M0，IA	0	3
27	18B3971563	BRCA1	Pathogenic variants	25	Female	IDC	0	0	0	0.4	TNBC	0.6	1	CT1N0M0 IA	0	3
28	18B4154361	BRCA2	Pathogenic variants	45	Female	DCIS	0.8	0.7	0	0.05	Luminal A	1.1	0	pTisN0M0，0	0	1
29	18B4134359	BRCA2	Pathogenic variants	47	Female	IDC	0.9	0.7	0	0.1	Luminal A	1.2	1	pT1N0M0,IA	0	3
30	19B3187920	BRCA1	Pathogenic variants	54	Female	DCIS	0	0	0	0.8	TNBC	1.4	0	pTisN0M0，0	0	3
31	21B05019140	BRCA2	Pathogenic variants	35	Female	IDC	0.7	0.6	0	0.08	Luminal A	1.1	2	pT1N1M0，IIA	1	2
32	21B17241734	BRCA1	Pathogenic variants	36	Female	IDC	0	0	0	0.8	TNBC	1.2	2	cT1N1M0,IIA	1	3
33	21B17241745	BRCA2	Pathogenic variants	71	Male	IDC	0.9	0.9	0	0.5	Luminal B Her-2 Negative	2	2	pT1N1M0,IIA	1	3
34	21B17241748	BRCA1	Pathogenic variants	39	Female	IDC	0	0	0	0.6	TNBC	2.5	2	cT2N1M0,IIB	1	NA
35	19B0199257	BRCA2	Pathogenic variants	46	Female	IDC	0.8	0.8	0	0.25	Luminal B Her-2 Negative	3.2	2	pT2N0M0,IIA	0	2
36	21B05019124	BRCA2	Pathogenic variants	34	Female	IDC	0.9	0.7	0	0.2	Luminal B Her-2 Negative	4.2	2	cT2N1M0,IIB	1	3
37	19B3187814	BRCA1	Pathogenic variants	31	Female	IDC	0	0	0	0.9	TNBC	2	1	pT1N0M0,IA	0	3
38	21B17372370	BRCA1	Pathogenic variants	36	Female	IDC	0.05	0	0	0.8	Luminal B Her-2 Negative	2.7	2	CT2N0M0,IIA	0	NA
39	22B03466000	BRCA1	Likely pathogenic variants	26	Female	IDC	0	0	0	0.8	TNBC	4.2	3	CT2N2M0,IIIA	1	NA
40	19B3187808	BRCA2	Likely pathogenic variants	35	Female	IDC	0.9	0.1	0	0.3	Luminal B Her-2 Negative	4	3	pT2N2M0,IIIA	1	3
41	19B3187810	BRCA1	Pathogenic variants	47	Female	IDC	0	0	0	0.3	TNBC	0.7	1	cT1N0M0,IA	0	3
42	21B17241754	BRCA1	Pathogenic variants	60	Female	IDC	0	0	0	0.8	TNBC	1.5	1	cT1N0M0 IA	0	3
43	22B27384623	BRCA1	Pathogenic variants	30	Female	IDC	0	0	0	0.6	TNBC	2.2	2	cT2N1M0,IIB	1	NA
44	22B27384625	BRCA2	Pathogenic variants	40	Female	IDC	0.8	0.05	0	0.3	Luminal B Her-2 Negative	3.3	2	pT2N1M0,IIB	1	3
45	23B04076786	BRCA1	Likely pathogenic variants	33	Female	IDC	0	0	0	0.4	TNBC	2.3	2	pT2N0M0,IIA	0	2
46	23B05117703	BRCA2	Pathogenic variants	39	Female	DCIS	0.9	0.9	0	0.03	luminal A	0.2	0	pTisN0M0,0	0	1
47	22B27384631	BRCA2	Pathogenic variants	25	Female	IDC	0.8	0	0	0.6	Luminal B Her-2 Negative	1.7	1	pT1N0M0,IA	0	2
48	22B27384640	BRCA1	Pathogenic variants	41	Female	IDC	0	0	0	0.7	TNBC	2.5	2	cT2N1M0,IIB	1	NA
49	23B07919207	BRCA1	Pathogenic variants	34	Female	IDC	0	0	0	0.8	TNBC	2.3	2	cT2N0M0，IIA	0	3
50	23B08205880	BRCA2	Pathogenic variants	39	Female	IDC	0.1	0.15	0	0.1	luminal B Her2 Negative	1.4	2	pT1N1M0,IIA	1	2
51	23B08205886	BRCA2	Pathogenic variants	27	Female	IDC	0.95	0.1	0	0.1	luminal B Her2 Negative	4	2	pT2N1M0,IIB	1	2
52	23B08205893	BRCA2	Pathogenic variants	38	Female	IC-ST	0.7	0.3	0	0.3	luminal B Her2 Negative	1.2	3	pT1N2M0,IIIA	1	3
53	23B08205862	BRCA1	Pathogenic variants	26	Female	IDC	0	0	0	0.6	TNBC	1.5	1	pT1N0M0,IA	0	3
54	23B08205871	BRCA1	Pathogenic variants	33	Female	IDC	0.01	0	0	0.4	luminal B Her2 Negative	2	1	pT1N0M0,IA	0	3

## Sheet: Sheet3
cases	Sample barcode/lab No	Gene	Mutation type	Age at diagnosis	Gender	Type of pathology	ER	PR	Her-2(0=negative, 1=positive)	Ki-67	Molecular type	T(cm)	TNM（0=0，1=I,2=II,3=III,4=IV）	TNM Stage	Lymph node condition(0=negative, 1=positive)	Histological grading（1=I,2=II,3=III,NA=Not applicable）
1	17B0014394	MUTYH	Variants of uncertain significance	59	Female	IDC	0.9	0.85	0	0.1	Luminal A	2	1	pT1N0M0，IA	0	2
2	17B0014395	CHEK2	Likely pathogenic variants	53	Female	IDC	0	0.05	0	0.2	Luminal B Her-2 Negative	3.5	2	pT2N0M0，IIA	0	3
3	17B0014396	—	—	31	Female	DCIS	0	0	1	0.5	Her-2 overexpression	1.3	0	pTisN0M0，0	0	2
4	17B0014738	ATM	Variants of uncertain significance	34	Female	DCIS	0.95	0.95	1	0.3	LuminalB Her-2 Positive	1.2	1	pT1N0M0，IA	0	2
5	17B0014739	—	—	42	Female	IDC	0	0	0	0.7	TNBC	3	2	cT2N0M0，IIA	0	3
6	17B0014740	MRE11A	Variants of uncertain significance	41	Female	IDC	0.01	0	0	0.25	LuminalB Her-2 Negative	1.7	1	pT1N0M0，IA	0	3
7	17B0014741	—	—	35	Female	DCIS	0.95	0.95	1	0.3	LuminalB Her-2 Positive	1.2	0	pTisN0M0，0	0	1
8	17B0014742	MUTYH	Variants of uncertain significance	29	Female	IDC	0.9	0.8	0	0.1	Luminal A	2.1	2	cT2N1M0，IIA	1	3
9	17B0014743	MSH6	Variants of uncertain significance	36	Female	IDC	0.4	0.3	1	0.25	LuminalB Her-2 Positive	2.1	3	cT2N1-2M0，IIIB	1	2
10	17B0014744	—	—	34	Female	IDC	0.9	0.9	0	0.15	Luminal A	1.5	1	pT1N0M0，IA	0	2
11	17B0014745	ATM	Variants of uncertain significance	35	Female	ILC	0.9	0.9	0	0.1	Luminal A	1	2	pT1N1M0，IIA	1	1
12	17B0015532	RAD51C	Variants of uncertain significance	50	Female	IPC	0.95	0.95	1	0.3	LuminalB Her-2 Positive	1.2	1	pT1N0M0，IA	0	3
13	17B0016491	MUTYH	Variants of uncertain significance	38	Female	IDC	0.8	0.7	0	0.1	Luminal A	1	1	pT1N0M0，IA	0	2
14	17B0031751	STK11	Variants of uncertain significance	42	Female	IDC	0.9	0.9	0	0.05	Luminal A	1	2	pT1N1M0，IIA	1	2
15	17B0031999	RAD51C	Variants of uncertain significance	34	Female	IDC	0.9	0.9	0	0.05	Luminal A	0.7	2	pT1N1M0，IIA	1	2
16	17B0051500	CHEK2	Variants of uncertain significance	43	Female	IDC	0.9	0.9	0	0.05	Luminal A	1	2	pT1N1M0，IIA	1	2
17	17B0052713	ATM	Variants of uncertain significance	53	Female	DCIS	0	0	1	0.05	Her-2 overexpression	0.12	1	pT1N0M0，IA	0	2
18	17B0052999	—	—	46	Female	IDC	0	0	0	0.1	TNBC	1.5	1	pT1N0M0，IA	0	3
19	17B0076236	—	—	45	Female	IDC	0.8	0.9	0	0.4	LuminalB Her-2 Negative	2	2	pT1N1M0，IIA	1	2
20	17B0087287	CHEK2	Variants of uncertain significance	26	Female	DCIS	0.4	0.3	0	0.02	Luminal A	1.1	0	pTisN0M0，0	0	1
21	17B0130927	—	—	31	Female	IDC	0.8	0.8	0	0.1	Luminal A	1	1	pT1N0M0，IA	0	1
22	17B0130928	—	—	36	Female	IDC	0.99	0.99	0	0.15	Luminal A	1	1	pT1N0M0，IA	0	2
23	17B0130929	PMS1	Variants of uncertain significance	37	Female	IDC	0.6	0.8	0	0.1	Luminal A	1.2	1	pT1N0M0，IA	0	3
24	17B0130930	PALB2	Variants of uncertain significance	21	Female	IDC	0.6	0.3	0	0.15	Luminal A	3	2	pT2N0M0，IIA	0	2
25	17B0130931	BARD1	Variants of uncertain significance	29	Female	IDC	0.8	0.7	0	0.05	Luminal A	2.1	2	pT2N1M0，IIB	1	3
26	17B0130932	BRCA2	Variants of uncertain significance	37	Female	IDC	0.8	0.95	0	0.05	Luminal A	3	2	pT2N0M0，IIA	0	2
27	18B0013691	CHEK2	Pathogenic variants	46	Female	ILC	0.95	0.95	0	0.15	Luminal A	6.5	3	cT3N3M0,IIIC	1	2
28	18B0014277	—	—	33	Female	IDC	0	0.4	0	0.6	Luminal B Her-2 Negative	1.2	1	pT1N0M0,IA	0	3
29	18B0014570	—	—	28	Female	IDC	0.6	0.6	0	0.4	Luminal B Her-2 Negative	3.5	2	pT2N0M0，IIA	0	3
30	18B3190557	ATM	Variants of uncertain significance	36	Female	IDC	0.85	0.85	0	0.3	Luminal B Her-2 Negative	2	2	pT1N1M0，IIA	1	3
31	18B3190875	—	—	36	Female	IDC	0	0	0	0.5	TNBC	4	2	pT2N0M0，IIA	0	3
32	18B3203664	BRCA1	Variants of uncertain significance	44	Female	IDC	0.7	0.7	0	0.35	Luminal B Her-2 Negative	3	2	pT2N0M0，IIA	0	3
33	18B3203666	—	—	28	Female	IDC	0.2	0.1	1	0.3	Luminal B Her-2 Positive	2	1	pT1cN1minM0，IB	1	2
34	18B4027019	BRCA2	Variants of uncertain significance	37	Female	IDC	0.95	0.8	0	0.2	Luminal B Her-2 Negative	2.5	3	pT2N2M0，IIIA	1	2
35	18B4065818	ATM	Variants of uncertain significance	32	Female	IDC	0.7	0.5	0	0.2	Luminal B Her-2 Negative	1	2	pT1N1M0，IIA	1	2
36	18B4065819	—	—	39	Female	DCIS	0.8	0.8	0	0.05	Luminal A	1.5	0	pTisN0M0，0	0	1
37	18B4065820	BRCA1	Variants of uncertain significance	33	Female	IDC	0	0.01	0	0.8	Luminal B Her-2 Negative	1.2	1	pT1N0M0，IA	0	3
38	18B4083071	—	—	40	Female	IDC	0.8	0.8	1	0.15	Luminal B Her-2 Positive	2.5	2	cT2N1M0 IIB	1	3
39	18B4140007	—	—	40	Female	ILC	0.8	0.15	0	0.1	Luminal B Her-2 Negative	1.8	1	pT1N0M0，IA	0	3
40	18B4144418	ATM	Variants of uncertain significance	44	Female	IDC	0.9	0.9	0	0.05	Luminal A	0.9	1	pT1N0M0，IA	0	2
41	18B4154156	RAD50	Variants of uncertain significance	40	Female	IDC	0.05	0.02	0	0.4	Luminal B Her-2 Negative	5.5	3	cT3N1M0，IIIA	1	2
42	18B4154358	BRCA2	Variants of uncertain significance	37	Female	IDC	0.9	0.9	0	0.1	Luminal A	1.6	1	pT1N0M0，IA	0	2
43	18B4154360	MUTYH	Variants of uncertain significance	34	Female	IDC	0.9	0.9	0	0.15	Luminal A	1.5	1	pT1N0M0，IA	0	2
44	18B4159506	MSH2	Variants of uncertain significance	43	Female	IDC	0	0	0	0.7	TNBC	2	1	pT1N0M0,IA	0	3
45	18B4159507	BRCA2	Variants of uncertain significance	29	Female	IDC	0.7	0.6	0	0.35	Luminal B Her-2 Negative	2.5	3	pT2N2M0，IIIA	1	3
46	19B3187775	MRE11A	Variants of uncertain significance	42	Female	DCIS	0.9	0.9	0	0.05	Luminal A	1.7	0	pTisN0M0，0	0	1
47	19B3002255	SMARCA4	Variants of uncertain significance	40	Female	IDC	0.9	0.6	0	0.1	Luminal A	2.4	2	pT2N1M0，IIB	1	2
48	19B3187771	—	—	40	Female	DCIS	0.8	0.8	0	0.1	Luminal A	1.5	0	pTisN0M0，0	0	1
49	19B3187764	—	—	29	Female	IDC	1	0	1	0.6	Luminal B Her-2 Positive	5.5	3	pT3N3M0，IIIC	1	3
50	19B3187769	BRIP1	Variants of uncertain significance	43	Female	IDC	0	0	0	0.6	TNBC	0.8	1	pT1N0M0，IA	0	3
51	19B3187770	RAD51D	Pathogenic variants	43	Female	IDC	0.5	0.2	0	0.6	Luminal B Her-2 Negative	7	3	pT3N2M0，IIIA	1	3
52	19B3187768	—	—	44	Female	DCIS	0.9	0.7	0	0.1	Luminal A	1.5	0	pTisN0M0，0	0	1
53	19B3187766	PMS1	Variants of uncertain significance	43	Female	IDC	0.8	0.8	1	0.2	Luminal B Her-2 Positive	1	1	pT1N0M0，IA	0	2
54	19B3002258	CHEK2	Variants of uncertain significance	34	Female	IDC	0.9	0.4	0	0.3	Luminal B Her-2 Negative	1.5	1	pT1N0M0，IA	0	2
55	19B3187761	—	—	37	Female	DCIS	0	0	1	0.15	Her-2 overexpression	4	0	pTisN0M0，0	0	3
56	19B0102112	—	—	40	Female	DCIS	0.9	0.9	0	0.2	Luminal B Her-2 Negative	1.5	0	pTisN0M0，0	0	2
57	19B0103111	CHEK2	Likely pathogenic variants	33	Female	IDC	0.9	0.4	0	0.15	Luminal A	3.5	2	pT2N0M0，IIA	0	2
58	19B0103262	—	—	47	Female	DCIS	0.9	0.9	0	0.15	Luminal A	2.3	0	pTisN0M0，0	0	2
59	19B0103263	—	—	47	Female	IDC	0.6	0.3	1	0.3	Luminal B Her-2 Positive	1.1	2	pT1N1M0，IIA	1	2
60	19B0103264	—	—	42	Female	IDC	0	0	0	0.3	TNBC	3	2	pT2N0M0，IIA	0	3
61	19B0103824	BARD1	Variants of uncertain significance	44	Female	IDC	0	0	1	0.25	Her-2 overexpression	3.5	2	pT2N1M0，IIB	1	3
62	19B0104241	ATM	Variants of uncertain significance	52	Female	IDC	0	0	0	0.7	TNBC	2.5	2	cT2N0M0，IIA	0	3
63	19B0104331	—	—	41	Female	IC-ST	0.8	0.7	1	0.2	Luminal B Her-2 Positive	2.5	2	pT2N1M0，IIB	1	3
64	19B0106013	—	—	29	Female	IDC	0.9	0.9	0	0.4	Luminal B Her-2 Negative	2	3	pT1N2M0，IIIA	1	2
65	19B0199258	TP53	Variants of uncertain significance	45	Female	IDC	0.1	0	1	0.6	Luminal B Her-2 Positive	2.1	2	cT2N0M0,IIA	0	3
66	19B0199597	—	—	60	Female	IDC	0	0	0	0.25	TNBC	0.5	1	pT1N0M0，IA	0	2
67	19B0224510	—	—	39	Female	IDC	0	0	0	0.7	TNBC	2.3	2	cT2N1M0，IIB	1	3
68	19B0227821	ATM	Variants of uncertain significance	47	Female	IDC	0	0.01	0	0.4	Luminal B Her-2 Negative	1.5	1	pT1N0M0，IA	0	2
69	19B0280703	BRCA2	Variants of uncertain significance	46	Female	IDC	0	0	0	0.9	TNBC	1.1	2	pT1N1M0，IIA	1	3
70	19B0280704	MSH6	Variants of uncertain significance	49	Female	IDC	0	0	0	0.4	TNBC	2.5	2	pT2N0M0，IIA	0	2
71	19B0281832	RAD50	Variants of uncertain significance	41	Female	IDC	0.9	0.8	0	0.15	Luminal A	6.5	3	pT4N0M0，IIIB	0	2
72	19B0333160	—	—	40	Female	IDC	0.9	0.3	0	0.2	Luminal B Her-2 Negative	2	1	pT1N0M0，IA	0	2
73	19B0336626	—	—	49	Female	IDC	0	0	0	0.3	TNBC	1.2	1	pT1N0M0，IA	0	2
74	19B0336627	PMS1	Variants of uncertain significance	37	Female	IDC	0.9	0.3	1	0.5	Luminal B Her-2 Positive	3.5	3	CT2N3M0，IIIC	1	2
75	19B3187760	PMS2	Variants of uncertain significance	58	Female	IC-ST	0.9	0.9	0	0.05	Luminal A	2.5	2	pT2N0M0；IIA	0	1
76	19B3187758	STK11	Variants of uncertain significance	28	Female	IDC	0.3	0.8	1	0.3	Luminal B Her-2 Positive	2.4	2	cT2N1M0，IIB	1	3
77	19B3187757	—	—	64	Female	DCIS	0.9	0.9	0	0.05	Luminal A	0.6	0	pTisN0M0，0	0	1
78	19B3002259	—	—	46	Female	IDC	0	0	0	0.5	TNBC	0.7	1	pT1N0M0，IA	0	3
79	19B3002260	—	—	33	Female	IDC	0.6	0.7	1	0.2	Luminal B Her-2 Positive	3.2	2	pT2N1M0，IIB	1	3
80	19B3187912	—	—	48	Female	IDC	0	0	0	0.7	TNBC	2.5	2	pT2N0M0；IIA	0	3
81	19B3187913	BRCA2	Variants of uncertain significance	38	Female	IDC	0.8	0.05	1	0.2	Luminal B Her-2 Positive	3.3	2	CT2N1M0，IIB	1	2
82	19B3187753	CHEK2	Variants of uncertain significance	44	Female	IC-ST	0	0	0	0.2	TNBC	3	2	pT2N0M0；IIA	0	NA
83	19B3187752	ATM	Pathogenic variants	26	Female	ILC	0.85	0.85	0	0.15	Luminal A	2	1	pT1N0M0，IA	0	2
84	20B6945158	ATM	Variants of uncertain significance	45	Female	IDC	0.9	0.1	0	0.4	Luminal B Her-2 Negative	3.5	3	pT2N2M0，IIIA	1	2
85	19B3187921	NF1	Variants of uncertain significance	34	Female	DCIS	0	0.02	1	0.25	Luminal B Her-2 Positive	1.2	0	pTisN0M0，0	0	3
86	19B3187919	—	—	44	Female	IDC	0.9	0.9	0	0.25	Luminal B Her-2 Negative	1	1	pT1N0M0，IA	0	2
87	19B3187918	BARD1	Variants of uncertain significance	49	Female	IDC	0.95	0.7	0	0.1	Luminal A	1.8	1	pT1N0M0，IA	0	3
88	20B6945126	PALB2	Variants of uncertain significance	48	Female	IDC	0	0	0	0.5	TNBC	1.3	1	pT1N0M0，IA	0	3
89	20B2447023	ATM	Variants of uncertain significance	39	Female	ILC	0.8	0.8	0	0.15	Luminal A	4	3	pT2N3M0，IIIC	1	2
90	20B2447019	MLH1	Variants of uncertain significance	33	Female	IDC	0.8	0	0	0.5	Luminal B Her-2 Negative	3.2	3	cT2N2M0，IIIA	1	3
91	19B3002287	MLH1	Variants of uncertain significance	40	Female	IC-ST	0	0	0	0.2	TNBC	0.7	1	pT1N0M0，IA	0	NA
92	20B2447020	PALB2	Variants of uncertain significance	37	Female	IDC	0.15	0.05	0	0.6	Luminal B Her-2 Negative	5	2	cT2N0M0,IIA	0	3
93	19B3002274	CFTR	Likely pathogenic variants	51	Female	IDC	0	0	0	0.4	TNBC	0.7	1	pT1N0M0，IA	0	3
94	20B2446958	—	—	33	Female	IDC	0.8	0.9	0	0.2	Luminal B Her-2 Negative	2.5	2	pT2N0M0，IIA	0	2
95	20B2446957	—	—	40	Female	IDC	0.9	0.9	0	0.2	Luminal B Her-2 Negative	2.5	2	pT2N0M0，IIA	0	2
96	20B2446954	BRCA2	Variants of uncertain significance	32	Female	IDC	0.8	0.3	0	0.25	Luminal B Her-2 Negative	3	2	pT2N0M0，IIA	0	2
97	20B2446950	PALB2	Variants of uncertain significance	45	Female	IPC	0.9	0.9	0	0.1	Luminal A	1.5	0	pTisN0M0，0	0	1
98	20S8740230	—	—	35	Female	IDC	0	0	0	0.6	TNBC	1	1	pT1N0M0，IA	0	3
99	19B3187924	PMS2	Likely pathogenic variants	37	Female	ILC	0.8	0.9	0	0.2	Luminal B Her-2 Negative	4	2	pT2N0M0，IIA	0	2
100	19B3187925	PDGFRA	Variants of uncertain significance	36	Female	DCIS	0.8	0.05	0	0.2	Luminal B Her-2 Negative	7	0	pTisN0M0，0	0	2
101	19B3187927	MUTYH	Variants of uncertain significance	25	Female	IDC	0.3	0.2	1	0.3	Luminal B Her-2 Positive	0.7	1	pT1N0M0,IA	0	3
102	19B3187930	—	—	62	Female	IDC	0	0	0	0.6	TNBC	2	1	pT1N0M0，IA	0	3
103	19B3187933	BRCA2	Variants of uncertain significance	28	Female	IDC	0.9	0.85	0	0.15	Luminal A	1.5	1	pT1N0M0，IA	0	2
104	19B3187935	CDH1	Variants of uncertain significance	42	Female	IDC	0.9	0.4	0	0.3	Luminal B Her-2 Negative	1.5	1	pT1N0M0，IA	0	2
105	19B3187939	BRIP1	Pathogenic variants	40	Female	IDC	0	0	1	0.25	Her-2 overexpression	5	2	pT2N0M0，IIA	0	3
106	19B3187941	STK11	Variants of uncertain significance	35	Female	IDC	0	0	0	0.8	TNBC	2.5	2	cT2N0M0，IIA	0	3
107	19B3187982	CHEK2	Variants of uncertain significance	35	Female	IDC	0.85	0.85	0	0.05	Luminal A	1	1	pT1N0M0，IA	0	1
108	19B3187984	—	—	37	Male	IDC	0.6	0.01	0	0.4	Luminal B Her-2 Negative	1.5	1	pT1N0M0，IA	0	2
109	19B3187943	MSH2	Variants of uncertain significance	42	Female	IDC	0.9	0.9	0	0.4	Luminal B Her-2 Negative	1.5	2	pT1N1M0，IIA	1	2
110	19B3187944	NF1	Variants of uncertain significance	52	Female	IDC	0	0	0	0.4	TNBC	1.5	1	pT1N0M0 IA	0	3
111	19B3002275	CFTR	Variants of uncertain significance	43	Female	ILC	0.9	0.9	0	0.2	Luminal B Her-2 Negative	3	2	pT2N1M0，IIB	1	2
112	19B3187948	—	—	32	Female	IDC	0.85	0.8	1	0.4	Luminal B Her-2 Positive	2.2	2	pT2N0M0，IIA	0	3
113	20S8740203	CDH1	Variants of uncertain significance	36	Female	IDC	0.8	0.8	0	0.1	Luminal A	1.2	1	pT1N0M0，IA	0	1
114	19B3187949	—	—	40	Female	IDC	0.9	0.9	0	0.1	Luminal A	2.5	2	pT2N1M0，IIB	1	2
115	19B3187950	BARD1	Variants of uncertain significance	39	Female	IDC	0.8	0.6	1	0.3	Luminal B Her-2 Positive	2.5	2	cT2N1M0，IIB	1	2
116	19B3187951	BRCA2	Variants of uncertain significance	32	Female	IDC	0	0.01	0	0.6	Luminal B Her-2 Negative	2.8	2	cT2N0M0，IIA	0	3
117	19B3187955	ATM	Likely pathogenic variants	56	Female	IDC	0.9	0.6	1	0.4	Luminal B Her-2 Positive	1.5	1	pT1N0M0，IA	0	2
118	19B3187956	RAD50	Variants of uncertain significance	40	Female	IDC	0.9	0.2	0	0.6	Luminal B Her-2 Negative	2	1	pT1N0M0 IA	0	2
119	19B3187957	—	—	42	Female	IDC	0	0	1	0.6	Her-2 overexpression	5.5	3	cT3N1M0，IIIA	1	1
120	19B3187960	—	—	33	Female	IDC	0.6	0.05	1	0.4	Luminal B Her-2 Positive	4.2	2	cT2N0M0，IIA	0	3
121	19B3187961	—	—	37	Female	IDC	0.6	0.6	1	0.4	Luminal B Her-2 Positive	3.2	2	cT2N1M0，IIB	1	3
122	19B3187967	—	—	55	Female	IDC	0	0	1	0.2	Her-2 overexpression	0.7	1	pT1N0M0，IA	0	3
123	19B3187970	ACVRL1	Variants of uncertain significance	49	Female	DCIS	0	0.01	1	0.2	Luminal B Her-2 Positive	1.1	0	pTisN0M0，0	0	3
124	19B3002279	RAD51D	Variants of uncertain significance	51	Female	IDC	0.9	0.3	0	0.4	Luminal B Her-2 Negative	1.8	1	pT1N0M0，IA	0	2
125	19B3187973	—	—	37	Female	IDC	0	0	0	0.7	TNBC	1.5	1	pT1N0M0，IA	0	3
126	19B3187971	ATM	Variants of uncertain significance	40	Female	IDC	0	0	1	0.7	Her-2 overexpression	3.9	2	pT2N0M0，IIA	0	3
127	21B05019157	FH	Variants of uncertain significance	40	Female	IDC	0	0.05	0	0.7	Luminal B Her-2 Negative	1.5	1	CT1N0M0，IA	0	3
128	21B05019152	BARD1	Pathogenic variants	44	Female	IDC	0.4	0.6	1	0.4	Luminal B Her-2 Positive	1	2	pT1N1M0，IIA	1	2
129	21B05019151	PALB2	Variants of uncertain significance	37	Female	IDC	0	0	0	0.7	TNBC	2.2	2	pT2N0M0，IIA	0	3
130	21B05019150	PTCH2	Variants of uncertain significance	29	Female	IDC	0.8	0.9	0	0.15	Luminal A	2	1	pT1N0M0，IA	0	1
131	21B05019145	—	—	47	Female	IDC	0.9	0.6	0	0.3	Luminal B Her-2 Negative	1.5	1	pT1N0M0，IA	0	2
132	21B05019145	MSH6	Variants of uncertain significance	43	Female	IDC	0.9	0.9	0	0.2	Luminal B Her-2 Negative	2.2	2	pT2N1M0，IIB	1	2
133	19B3002291	EPCAM	Variants of uncertain significance	42	Female	IDC	0.9	0.5	1	0.3	Luminal B Her-2 Positive	1	2	pT1N1M0，IIA	1	2
134	19B3002292	—	—	41	Female	IDC	0.5	0.7	1	0.4	Luminal B Her-2 Positive	2.2	2	cT2N0M0，IIA	0	2
135	19B3002294	—	—	27	Female	IDC	0.9	0.8	1	0.6	Luminal B Her-2 Positive	2.5	2	cT2N0M0,IIA	0	2
136	21B05019138	PMS1	Variants of uncertain significance	45	Female	IDC	0	0	0	0.5	TNBC	2.2	2	cT2N0M0,IIA	0	3
137	21B05019136	SMARCA4	Variants of uncertain significance	39	Female	IDC	0	0	1	0.2	Her-2 overexpression	2.5	2	cT2N1M0，IIB	1	3
138	19B3002296	—	—	41	Female	IDC	0.01	0.01	1	0.1	Luminal B Her-2 Positive	1	1	pT1N0M0，IA	0	1
139	21B05019135	ATM	Variants of uncertain significance	53	Female	IDC	0.2	0	1	0.3	Luminal B Her-2 Positive	1.5	1	pT1N0M0，IA	0	2
140	21B05019134	—	—	33	Female	IDC	0	0	1	0.4	Her-2 overexpression	2.4	2	cT2N0M0，IIA	0	3
141	21B05019133	CHEK2	Variants of uncertain significance	38	Female	IDC	0.95	0.95	0	0.25	Luminal B Her-2 Negative	1.5	1	pT1N0M0，IA	0	2
142	21B05019132	BRCA2	Variants of uncertain significance	39	Female	LCIS	0.95	0.4	0	0.15	Luminal A	1.2	0	pTisN0M0，0	0	1
143	21B05019131	—	—	28	Female	DCIS	0.8	0.7	0	0.05	Luminal A	0.6	0	pTisN0M0，0	0	1
144	21B05019130	PMS1	Variants of uncertain significance	35	Female	IDC	0	0.05	0	0.6	Luminal B Her-2 Negative	2.3	2	cT2N0M0，IIA	0	3
145	21B05019127	ALK	Variants of uncertain significance	49	Female	DCIS	0.9	0.6	0	0.2	Luminal B Her-2 Negative	2.5	0	pTisN0M0，0	0	2
146	19B3002297	—	—	53	Female	IDC	0.5	0	0	0.1	Luminal B Her-2 Negative	0.6	1	pT1N0M0，IA	0	1
147	21B05019123	BRCA1	Variants of uncertain significance	38	Female	IDC	0.9	0.7	0	0.5	Luminal B Her-2 Negative	2.4	4	cT2N2M1,IV	1	3
148	21B05019121	—	—	38	Female	IDC	0.8	0.95	0	0.4	Luminal B Her-2 Negative	1.3	1	pT1N0M0，IA	0	2
149	21B17241668	CDK12	Variants of uncertain significance	41	Female	IDC	0.9	0.9	0	0.1	Luminal A	1	1	pT1N0M0，IA	0	1
150	21B05019118	—	—	45	Female	ILC	0.9	0.9	0	0.1	Luminal A	6.7	3	cT4N2M0,IIIB	1	2
151	21B17241667	—	—	32	Female	IDC	0.8	0.8	0	0.4	Luminal B Her-2 Negative	2.5	2	cT2N0M0，IIA	0	2
152	21B17241673	—	—	42	Female	IDC	0.8	0.8	0	0.15	Luminal A	7	3	cT3N1M0，IIIA	1	1
153	21B17241671	CDH1	Variants of uncertain significance	42	Female	IDC	0.9	0.9	0	0.4	Luminal B Her-2 Negative	1.2	2	cT1N1M0，IIA	1	3
154	21B17241672	NBN	Variants of uncertain significance	50	Female	IDC	0	0	0	0.6	TNBC	1	1	pT1N0M0,IA	0	3
155	21B17241678	—	—	34	Female	DCIS	0.8	0.8	0	0.3	Luminal B Her-2 Negative	1.7	0	pTisN0M0，0	0	2
156	21B17241677	MRE11A	Variants of uncertain significance	36	Female	DCIS	0.7	0.2	1	0.3	Luminal B Her-2 Positive	1.5	0	pTisN0M0，0	0	3
157	21B17241676	PMS1	Variants of uncertain significance	40	Female	IDC	0	0	1	0.2	Her-2 overexpression	5	2	pT2N0M0，IIA	0	3
158	19B3002301	MSH6	Variants of uncertain significance	33	Female	IDC	0	0.15	0	0.6	Luminal B Her-2 Negative	1.3	2	CT1N1M0，IIA	1	3
159	21B17241680	—	—	37	Female	IDC	0	0	0	0.3	TNBC	2.2	2	pT2N1M0 IIB	1	2
160	21B17241681	MLH1	Variants of uncertain significance	47	Female	ILC	0.9	0.9	0	0.05	Luminal A	0.25	1	pT1N0M0，IA	0	1
161	21B17241682	ATM	Variants of uncertain significance	37	Female	IDC	0	0	0	0.8	TNBC	5.6	3	cT3N0M0,IIIA	0	3
162	21B17241685	—	—	41	Female	IDC	0.9	0.1	0	0.15	Luminal B Her-2 Negative	1	1	pT1N0M0，IA	0	2
163	21B17241686	NF1	Variants of uncertain significance	39	Female	IDC	0	0	1	0.2	Her-2 overexpression	1.3	1	pT1N0M0，IA	0	2
164	21B17241688	BARD1	Variants of uncertain significance	41	Female	IDC	0	0.3	1	0.6	Luminal B Her-2 Positive	3.4	2	cT2N1M0,IIB	1	2
165	19B3002302	MUTYH	Variants of uncertain significance	29	Female	IDC	0.95	0.9	0	0.1	Luminal A	1	1	pT1N0M0，IA	0	2
166	19B3002303	—	—	38	Female	IDC	0.9	0.9	0	0.4	Luminal B Her-2 Negative	2.2	2	pT2N0M0，IIA	0	3
167	19B3002304	—	—	37	Female	IDC	0	0.2	1	0.25	Luminal B Her-2 Positive	2.2	2	cT2N0M0 IIA	0	3
168	19B3187700	ATM	Variants of uncertain significance	39	Female	DCIS	0.95	0.95	0	0.15	Luminal A	1	0	pTisN0M0，0	0	1
169	19B3187702	—	—	39	Female	IDC	0.9	0.9	0	0.05	Luminal A	2.5	2	cT2N1M0 IIB	1	1
170	19B3187703	BRCA1	Variants of uncertain significance	33	Female	IDC	0.9	0.9	0	0.2	LuminalB Her-2 Negative	1.3	1	pT1N0M0，IA	0	2
171	19B3187709	BRCA2	Variants of uncertain significance	29	Female	IDC	0.05	0.05	1	0.2	Luminal B Her-2 Positive	5.2	3	cT3N1M0 IIIA	1	3
172	21B17241693	BARD1	Variants of uncertain significance	40	Female	IDC	0.9	0.9	0	0.05	Luminal A	1.8	1	pT1N0M0，IA	0	2
173	21B17241695	CHEK2	Variants of uncertain significance	37	Female	IDC	0	0.05	1	0.4	Luminal B Her-2 Positive	5.6	3	cT3N2M0 IIIA	1	3
174	21B17241694	MSH2	Variants of uncertain significance	44	Female	IDC	0.9	0.9	1	0.15	Luminal B Her-2 Positive	2.3	2	cT2N1M0 IIB	1	3
175	19B3187720	—	—	40	Female	IDC	0	0	0	0.6	TNBC	2.3	2	cT2N0M0 IIA	0	3
176	19B3187741	CDH1	Variants of uncertain significance	38	Female	IDC	0.8	0.7	1	0.1	Luminal B Her-2 Positive	2.4	3	cT2N3M0，IIIC	1	2
177	19B3187772	—	—	34	Female	IDC	0.9	0.9	0	0.3	Luminal B Her-2 Negative	2.5	2	pT2N1M0，IIB	1	2
178	21B17241701	—	—	39	Female	IDC	0.9	0.9	0	0.05	Luminal A	1	1	pT1N0M0，IA	0	1
179	21B17241702	MLH1	Variants of uncertain significance	38	Female	IDC	0	0	0	0.7	TNBC	3	2	cT2N1M0 IIB	1	3
180	19B3187781	—	—	44	Female	DCIS	0.9	0.7	0	0.1	Luminal A	2.8	0	pTisN0M0，0	0	2
181	21B17241704	CDH1	Variants of uncertain significance	43	Female	ILC	0.8	0.9	0	0.2	Luminal B Her-2 Negative	2	1	pT1N0M0，IA	0	3
182	21B17241705	—	—	29	Female	IDC	0.8	0.7	1	0.2	Luminal B Her-2 Positive	1.2	2	CT1N1M0，IIA	1	2
183	21B17241706	MSH2	Variants of uncertain significance	51	Female	IDC	0	0	1	0.25	Her-2 overexpression	2	1	pT1N0M0，IA	0	3
184	19B3187787	—	—	36	Female	IDC	0.8	0.9	0	0.2	Luminal B Her-2 Negative	1.3	3	pT1N2M0，IIIA	1	2
185	21B17241707	RAD50	Variants of uncertain significance	44	Female	DCIS	0	0	1	0.2	Her-2 overexpression	3	0	pTisN0M0，0	0	3
186	19B3187790	PALB2	Variants of uncertain significance	41	Female	IDC	0.9	0.9	0	0.1	Luminal A	2.6	2	pT2N0M0，IIA	0	2
187	NA	—	—	33	Female	IDC	0	0	1	0.5	Her-2 overexpression	1.3	2	cT1N1M0 IIA	1	2
188	21B05019139	ATM	Variants of uncertain significance	49	Female	IDC	0.9	0.9	0	0.1	Luminal A	1.5	1	pT1N0M0,IA	0	2
189	19B0227907	—	—	59	Female	IPC	0.9	0.8	0	0.1	Luminal A	1.2	0	pTisN0M0，0	0	1
190	19B0336846	—	—	53	Female	IDC	0.8	0.03	0	0.05	Luminal B Her-2 Negative	1.5	2	pT1N1M0，IIA	1	2
191	19B3187931	BARD1	Variants of uncertain significance	49	Female	IDC	0.7	0.1	1	0.25	Luminal B Her-2 Positive	4	2	cT2N0M0 IIA	0	2
192	20B2446960	—	—	49	Female	IDC	0.9	0.2	0	0.4	Luminal B Her-2 Negative	2.5	2	cT2N1M0 IIB	1	2
193	17B0015380	—	—	36	Female	IDC	0.7	0.6	0	0.25	Luminal B Her-2 Negative	1.5	2	cT1N1M0 IIA	1	3
194	18B3965520	—	—	52	Female	IDC	0.4	0.2	0	0.1	Luminal A	2.5	3	pT2N2M0 IIIA	1	2
195	19B3187729	—	—	37	Female	IDC	0.9	0.9	0	0.1	Luminal A	3	2	pT2N0M0，IIA	0	2
196	19B3187962	MSH2	Variants of uncertain significance	44	Female	IDC	0	0	0	0.5	TNBC	1.5	1	pT1N0M0,IA	0	3
197	19B3187963	—	—	49	Female	ILC	0	0	1	0.2	Her-2 overexpression	4	3	cT2N3M0，IIIC	1	3
198	21B05019143	APC	Variants of uncertain significance	41	Female	IDC	0.9	0.8	0	0.02	Luminal A	1	1	pT1N0M0,IA	0	3
199	18B3190558	CDH1	Variants of uncertain significance	37	Female	IDC	0.9	0.7	0	0.1	Luminal A	1.2	1	pT1N0M0，IA	0	2
200	18B3976326	MUTYH	Variants of uncertain significance	50	Female	IDC	0.8	0.7	0	0.2	Luminal B Her-2 Negative	0.8	1	pT1N0M0,IA	0	3
201	18B4015547	—	—	58	Female	IDC	0	0	0	0.4	TNBC	1.2	1	pT1N0M0,IA	0	3
202	18B4028409	—	—	37	Female	IDC	0.7	0.1	1	0.25	Luminal B Her-2 Positive	4	2	cT2N0M0 IIA	0	2
203	18B4154357	NBN	Variants of uncertain significance	36	Female	DCIS	0.9	0.7	0	0.1	Luminal A	2.8	0	pTisN0M0，0	0	2
204	19B0101932	—	—	59	Female	IPC	0.9	0.8	0	0.1	Luminal A	1.2	0	pTisN0M0，0	0	1
205	20B2446961	MUTYH	Pathogenic variants	44	Female	IDC	0.4	0.6	1	0.4	Luminal B Her-2 Positive	1	2	pT1N1M0，IIA	1	2
206	20B2446955	BLM	Variants of uncertain significance	31	Female	IDC	0.8	0.8	0	0.1	Luminal A	1	1	pT1N0M0，IA	0	1
207	21B05019129	RAD50	Variants of uncertain significance	23	Female	DCIS	0.6	0.3	0	0.15	Luminal A	3	0	TisN0M0，0	0	2
208	21B17241709	PALB2	Variants of uncertain significance	32	Female	IDC	0.9	0.3	0	0.6	Luminal B Her-2 Negative	4.6	2	cT2N0M0 IIA	0	2
209	17B0015380	—	—	42	Female	DCIS	0	0	0	0.2	TNBC	2	0	pTisN0M0，0	0	3
210	21B17241708	—	—	67	Female	IDC	0	0	1	0.2	Her-2 overexpression	1.4	1	p T1N0M0,IA	0	2
211	21B17241710	—	—	42	Female	DCIS	0	0	0	0.2	TNBC	2	0	p Ti s N0M0,0	0	3
212	21B17241713	PALB2	Variants of uncertain significance	43	Female	IDC	0.95	0	0	0.05	Luminal B Her-2 Negative	4.5	3	pT2N2M0,IIIA	1	2
213	21B17241714	—	—	36	Female	DCIS	0.9	0	1	0.3	Luminal B Her-2 Positive	4.4	0	pTisN0M0,0	0	NA
214	21B17241716	—	—	41	Female	IDC	0.8	0.7	0	0.3	Luminal B Her-2 Negative	2.8	3	pT2N3M0,IIIC	1	2
215	21B17241719	MUTYH	Variants of uncertain significance	32	Female	DCIS	0.9	0.9	0	0.1	Luminal A	1.5	0	p Ti s N0M0,0	0	2
216	21B17241718	PMS1	Variants of uncertain significance	35	Female	DCIS	0	0	1	0.1	Her-2 overexpression	1	0	p Ti s N0M0,0	0	3
217	21B17241723	MSH6	Variants of uncertain significance	31	Female	IDC	0.9	0.9	0	0.05	Luminal A	0.8	1	pT1N0M0,IA	0	1
218	21B17241724	EPCAM	Likely pathogenic variants	39	Female	IDC	0.7	0.9	0	0.2	Luminal B Her-2 Negative	1.5	2	PT1N1M0,IIA	1	2
219	21B17241725	—	—	41	Female	IDC	0.8	0.4	0	0.05	Luminal A	2	3	CT1N2M0,IIIA	1	2
220	19B3187793	—	—	40	Female	IDC	0.9	0.9	0	0.05	Luminal A	2	1	p T1N0M0,IA	0	2
221	21B17241731	RAD51D	Variants of uncertain significance	41	Female	IDC	0.9	0.9	0	0.1	Luminal A	1.5	2	p T1N1M0 IIA	1	2
222	21B17241730	MDH2	Variants of uncertain significance	39	Female	IDC	0.9	0.9	0	0.1	Luminal A	3	3	p T2N3M0,IIIC	1	2
223	21B17241732	EPAS1	Variants of uncertain significance	33	Female	IDC	0.95	0.95	0	0.15	Luminal A	2.3	2	pT2N1M0,IIB	1	2
224	19B3187794	—	—	43	Female	ILC	0.9	0.95	0	0.05	Luminal A	2.7	2	pT2N0M0,IIA	0	2
225	21B17241735	BRCA1	Variants of uncertain significance	49	Female	IDC	0.9	0.2	0	0.9	Luminal B Her-2 Negative	1.5	1	pT1N0M0,IA	0	2
226	19B3187796	—	—	41	Female	IDC	0	0	0	0.6	TNBC	5	2	cT2N0M0,IIA	0	3
227	19B3187797	ATM	Variants of uncertain significance	30	Female	IDC	0	0	1	0.4	Her-2 overexpression	0.9	1	pT1N0M0,IA	0	3
228	19B3187798	—	—	28	Female	DCIS	0.3	0.01	1	0.3	Luminal B Her-2 Negative	1.1	0	p Ti s N0M0,0	0	NA
229	19B3187800	MUTYH	Variants of uncertain significance	45	Female	IDC	0	0	1	0.4	Her-2 overexpression	2.1	2	pT2N1M0,IIB	1	3
230	19B3187803	—	—	48	Female	IDC	0.4	0.3	1	0.15	Luminal B Her-2 Positive	2.1	2	cT2N1M0 IIB	1	NA
231	19B3187802	EPCAM	Variants of uncertain significance	44	Female	IDC	0	0	0	0.6	TNBC	2.4	2	T2N0M0,IIA	0	3
232	21B17241739	RAD51C	Likely pathogenic variants	32	Female	IDC	0	0	0	0.5	TNBC	0.4	1	pT1N0M0,IA	0	2
233	21B17241740	—	—	43	Female	DCIS	0.8	0.8	0	0.02	Luminal A	0.4	0	PT is N0M0,0	0	2
234	21B17241741	BRCA2	Variants of uncertain significance	47	Female	IDC	0.9	0.05	0	0.2	Luminal B Her-2 Negative	2.2	2	pT2N0M0,IIA	0	3
235	21B17241742	—	—	33	Female	IDC	0.9	0.8	0	0.1	Luminal A	4	2	c T2N0M0，IIA	0	2
236	21B17241743	MUTYH	Variants of uncertain significance	39	Female	IDC	0	0	0	0.05	TNBC	5	2	cT2N0M0,IIA	0	2
237	21B17241744	STK11	Variants of uncertain significance	50	Female	DCIS	0.9	0.6	0	0.15	Luminal A	0.5	0	PT is N0M0,0	0	2
238	21B17241746	—	—	38	Female	IDC	0	0	0	0.8	TNBC	1.6	1	pT1N0M0,IA	0	3
239	21B17241747	MRE11A	Variants of uncertain significance	35	Female	IDC	0.95	0.95	0	0.1	Luminal A	1.9	1	pT1N0M0,IA	0	2
240	21B17241749	BRCA2	Variants of uncertain significance	42	Female	IDC	0.9	0.9	0	0.2	Luminal B Her-2 Negative	1.2	1	pT1N0M0,IA	0	2
241	21B17241750	BRCA2	Variants of uncertain significance	55	Female	IDC	0.9	0.1	0	0.05	Luminal B Her-2 Negative	0.6	1	pT1N0M0,IA	0	2
242	19B3187965	PALB2	Pathogenic variants	65	Female	IDC	0	0.01	0	0.6	Luminal B Her-2 Negative	2.5	2	pT2N1M0,IIB	1	3
243	19B3187967	—	—	55	Female	IDC	0	0	1	0.2	Her-2 overexpression	0.7	1	pT1N0M0,IA	0	3
244	19B0104852	BRCA2	Variants of uncertain significance	68	Female	IDC	0.95	0	0	0.35	Luminal B Her-2 Negative	1.5	3	pT1N2M0,IIIA	1	2
245	19B0333220	—	—	30	Female	IDC	0.9	0.52	0	0.2	Luminal A	2	1	pT1N0M0,IA	0	2
246	18B4028410	—	—	70	Female	IDC	0.05	0	0	0.7	Luminal B Her-2 Negative	4.2	2	T2N0M0,IIA	0	3
247	19B3187754	—	—	60	Female	IDC	0.9	0.85	1	0.05	Luminal B Her-2 Positive	1.3	2	cT1N1M0,IIA	1	2
248	20B2446956	—	—	63	Female	IDC	0	0	0	0.8	TNBC	3.5	2	pT2N0M0,IIA	0	3
249	19B3187816	STK11	Variants of uncertain significance	43	Female	IDC	0.3	0.1	0	0.2	Luminal B Her-2 Negative	3	2	CT2N0M0,IIA	0	2
250	21B17241755	ATM	Variants of uncertain significance	47	Female	IDC	0.9	0.9	0	0.15	Luminal A	1.1	1	pT1cN0M0,IA	0	1
251	21B17241756	—	—	36	Female	IDC	0.8	0.6	1	0.35	Luminal B Her-2 Positive	2.5	2	CT2N1M0,IIB	1	2
252	21B17241757	BRCA1	Variants of uncertain significance	51	Female	IDC	0.9	0.9	0	0.4	Luminal B Her-2 Negative	2.5	3	CT2N2M0,IIIA	1	3
253	21B17372362	BRCA2	Variants of uncertain significance	53	Female	IDC	0.8	0.2	0	0.05	Luminal A	1.5	3	pT1N3M0,IIIC	1	2
254	21B17372364	—	—	48	Female	IDC	0	0	0	0.8	TNBC	1.8	4	CT1N3M1,IV	1	NA
255	21B17372365	PMS1	Variants of uncertain significance	44	Female	IDC	0	0	0	0.6	TNBC	4	2	CT2N1M0,IIB	1	2
256	21B17372366	—	—	30	Female	IDC	0.1	0	0	0.7	Luminal B Her-2 Negative	2.4	2	pT2N0M0,IIA	0	3
257	21B17372367	—	—	40	Female	IDC	0.8	0.9	0	0.1	Luminal A	1.5	1	CT1N0M0,IA	0	1
258	21B17372369	BRCA2	Variants of uncertain significance	47	Female	IDC	0	0	0	0.7	TNBC	2.5	2	cT2N0M0 IIA	0	3
259	22B03465992	—	—	53	Female	IDC	0	0	0	0.6	TNBC	2	1	pT1N0M0,IA	0	NA
260	22B03465993	—	—	43	Female	IDC	0	0	0	0.8	TNBC	1.9	1	CT1N0M0,IA	0	NA
261	22B03465999	—	—	33	Female	IDC	0	0	1	0.6	Her-2 overexpression	3	2	CT2N0M0,IIA	0	NA
262	22B03466001	MSH2	Variants of uncertain significance	41	Female	IDC	0.8	0.6	0	0.1	Luminal A	4.5	2	pT2N0M0,IIA	0	2
263	22B03466004	RAD50	Pathogenic variants	44	Female	IDC	0	0	0	0.8	TNBC	1.3	1	pT1N0M0,IA	0	3
264	22B03466005	BRCA1	Variants of uncertain significance	39	Female	IDC	0.9	0.8	0	0.1	Luminal A	1.4	1	CT1N0M0,IA	0	2
265	23B05879464	ATM	Pathogenic variants	37	Female	IDC	0.9	0.9	0	0.2	Luminal B Her-2 Negative	1.2	1	CT1N0M0,IA	0	2
266	23B05903858	BRIP1	Variants of uncertain significance	46	Female	IDC	0	0	0	0.5	TNBC	1.2	1	pT1N0M0,IA	0	2
267	23B05903859	MUTYH	Variants of uncertain significance	50	Female	IDC	0.3	0.05	1	0.2	Luminal B Her-2 Positive	3.2	2	cT2N0M0 IIA	0	2
268	23B05903860	MSH2	Variants of uncertain significance	56	Female	DCIS	0	0	1	0.05	Her-2 overexpression	3.5	0	pTisN0M0,0	0	2
269	23B05903861	MLH1	Variants of uncertain significance	57	Female	IDC	0.9	0	0	0.4	Luminal B Her-2 Negative	1.7	1	pT1N0M0,IA	0	2
270	23B05903862	ATM	Variants of uncertain significance	38	Female	IDC	0.85	0.8	1	0.15	Luminal B Her-2 Positive	1.5	1	pT1N0M0,IA	0	2
271	23B05903863	BRIP1	Pathogenic variants	33	Female	DCIS	0.4	0.1	1	0.3	Luminal B Her-2 Positive	3	0	pTisN0M0,0	0	3
272	23B05903864	PMS2	Variants of uncertain significance	54	Female	DCIS	0.95	0.4	0	0.1	Luminal B Her-2 Negative	1.8	0	PT is N0M0,0	0	2
273	19B3187806	CDK12	Variants of uncertain significance	45	Female	DCIS	0.9	0.9	0	0.05	Luminal A	3.2	0	PT is N0M0,0	0	2
274	19B3187807	MUTYH	Variants of uncertain significance	45	Female	IDC	0	0	0	0.2	TNBC	1	1	cT1N0M0,IA	0	2
275	19B3187809	MSH6	Variants of uncertain significance	52	Female	IDC	0.8	0.05	0	0.1	Luminal B Her-2 Negative	0.9	1	pT1N0M0,IA	0	2
276	19B3187812	MSH6	Variants of uncertain significance	57	Female	IDC	0	0	1	0.1	Her-2 overexpression	5	2	cT2N0M0 IIA	0	NA
277	21B17372363	ATM	Variants of uncertain significance	50	Female	IDC	0.8	0.9	0	0.3	Luminal B Her-2 Negative	2.1	3	pT2N3M0 IIIC	1	2
278	21B17372368	—	—	40	Female	IDC	0.8	0.8	0	0.05	Luminal A	0.7	1	pT1N0M0 IA	0	2
279	22B03466003	BRCA2	Variants of uncertain significance	47	Female	IDC	0.9	0.9	0	0.6	Luminal B Her-2 Negative	1	1	pT1N0M0,IA	0	2
280	22B27384619	MUTYH	Variants of uncertain significance	41	Female	DCIS	0.95	0.1	0	0.01	luminal A	1.4	1	cT1N0M0,IA	0	1
281	22B27384620	—	—	43	Female	IDC	0	0	0	0.2	TNBC	3.3	2	cT2N0M0,IIA	0	2
282	22B27384622	—	—	44	Female	LCIS	0	0	1	0.3	Her-2 overexpression	2.9	2	CT2N0M0,IIA	0	3
283	22B27384624	BRCA1	Variants of uncertain significance	51	Female	IDC	0.8	0.9	0	0.7	Luminal B Her-2 Negative	2.5	2	pT2N1M0,IIB	1	2
284	22B27384626	—	—	79	Female	IC-ST	0	0	0	0.25	TNBC	2.2	2	c T2N0M0,IIA	0	2
285	22B27384627	—	—	42	Female	IDC	0.8	0.8	0	0.3	Luminal B Her-2 Negative	1.3	2	cT1N1M0,IIA	1	2
286	22B27384628	—	—	44	Female	IDC	0	0	0	0.6	TNBC	1.5	1	pT1N0M0,IA	0	3
287	22B27384629	ATM	Variants of uncertain significance	60	Female	IDC	0.9	0.9	1	0.2	Luminal B Her-2 Positive	2	1	pT1N0M0,IA	0	3
288	22B27384630	MUTYH	Variants of uncertain significance	37	Female	IDC	0.15	0.05	1	0.1	Luminal B Her-2 Positive	2.1	2	pT2N0M0,IIA	0	2
289	23B05400388	CHEK2	Variants of uncertain significance	57	Female	IDC	0	0	0	0.3	TNBC	4.2	4	cT4N0M1,IV	0	3
290	23B05893107	PALB2	Variants of uncertain significance	44	Female	IDC	0	0	1	0.3	Her-2 overexpression	2	1	pT1N0M0,IA	0	2
291	23B05893108	—	—	52	Female	IDC	0	0	1	0.7	Her-2 overexpression	2.4	2	CT2N0M0,IIA	0	NA
292	23B07178985	NF1	Variants of uncertain significance	37	Female	IDC	0.9	0.9	0	0.3	Luminal B Her-2 Negative	2.4	2	pT2N1M0,IIB	1	2
293	22B27384632	—	—	41	Female	IC-ST	0.8	0.2	0	0.5	Luminal B Her-2 Negative	5.4	3	pT3N3M0，IIIC	1	3
294	22B27384634	—	—	44	Female	IDC	0	0	0	0.25	TNBC	1.6	2	c T1cN0M0,IIA	0	3
295	22B27384635	—	—	45	Female	IDC	0	0	0	0.7	TNBC	6.5	3	cT3N1M0,IIIA	1	3
296	22B27384636	—	—	46	Female	IDC	0.8	0.8	0	0.4	Luminal B Her-2 Negative	2	1	p T1N0M0,I	0	3
297	22B27384637	BRIP1	Variants of uncertain significance	37	Female	IDC	0.95	0.1	0	0.4	Luminal B Her-2 Negative	2.2	2	pT2N0M0,IIA	0	2
298	22B27384638	—	—	48	Female	IDC	0	0	1	0.3	Her-2 overexpression	4	2	cT2N1M0,IIB	1	2
299	22B27384642	—	—	65	Female	IDC	0	0	0	0.7	TNBC	1.4	1	p T1N0M0,IA	0	3
300	23B07602611	—	—	37	Female	IDC	0.7	0.4	0	0.3	Luminal B Her-2 Negative	2.6	2	pT2N0M0,IIA	0	2
301	23B07637993	RAD50	Variants of uncertain significance	50	Female	IDC	0.9	0.7	0	0.1	luminalA	2.3	3	pT2N2M0,IIIA	1	2
302	23B07734169	—	—	41	Female	IDC	0	0	0	0.6	TNBC	3.9	2	cT2N1M0.IIB	1	2
303	23B07919189	MC1R	Variants of uncertain significance	31	Female	IDC	0.9	0.2	0	0.1	luminalA	1.7	1	pT1N0M0,IA	0	2
304	23B07919190	BRCA2	Variants of uncertain significance	60	Female	IDC	0.9	0.3	0	0.3	Luminal B Her-2 Negative	1.8	1	pT1cN0M0,IA	0	2
305	23B07919191	MSH2	Variants of uncertain significance	60	Male	IDC	0.8	0.6	0	0.15	luminalA	1.2	1	pT1aN0M0,IA	0	2
306	23B07919192	—	—	35	Female	IDC	0.6	0.8	0	0.2	Luminal B Her-2 Negative	3.8	2	pT2N0M0,IIA	0	2
307	23B07919193	BARD1	Variants of uncertain significance	46	Female	IDC	0	0	1	0.6	Her-2 overexpression	2	1	pT1N0M0,IA	0	NA
308	23B07919194	RAD51D	Likely pathogenic variants	40	Female	IDC	0.8	0.1	0	0.05	Luminal B Her-2 Negative	2.2	2	pT2N0M0,IIA	0	2
309	23B07919197	ATM	Variants of uncertain significance	50	Female	IDC	0.9	0.9	0	0.1	luminalA	1.3	1	cT1N0M0,IA	0	2
310	23B07919198	—	—	38	Female	IDC	0	0	1	0.6	Her-2 overexpression	2.3	2	CT2N0M0,IIA	0	3
311	23B07919199	—	—	42	Female	IDC	0	0	1	0.4	Her-2 overexpression	5	2	cT2N1M0,IIB	1	2
312	23B07919200	—	—	36	Female	IDC	0.8	0	0	0.3	Luminal B Her-2 Negative	4.2	2	pT2N0M0,IIA	0	2
313	23B07919201	RAD50	Variants of uncertain significance	44	Female	IDC	0	0	0	0.4	TNBC	2.3	2	cT2N0M0,IIA	0	NA
314	23B07919202	BRIP1	Variants of uncertain significance	38	Female	IDC	0.8	0.9	1	0.1	Luminal B Her-2 Positive	1.5	1	pT1N0M0,IA	0	2
315	23B07919204	NF1	Variants of uncertain significance	40	Female	IDC	0	0	0	0.4	TNBC	2.1	2	pT2N0M0,IIA	0	3
316	23B07919205	—	—	48	Female	IDC	0	0	0	0.8	TNBC	3.3	2	cT2N0M0 IIA	0	NA
317	23B07919206	EPCAM	Variants of uncertain significance	43	Female	DCIS	0.9	0.9	0	0.3	Luminal B Her-2 Negative	2.1	0	pTisN0M0，0	0	2
318	23B08205873	—	—	41	Female	IDC	0.8	0.3	0	0.1	luminalA	2	1	pT1cN0M0，IA	0	2
319	23B08205874	—	—	35	Female	IDC	0.8	0.8	0	0.25	luminal B Her2 Negative	1.7	1	pT1cN0M0，IA	0	2
320	23B08205875	PALB2	Variants of uncertain significance	33	Female	IDC	0.8	0.8	0	0.3	luminal B Her2 Negative	1.5	1	pT1N0M0，IA	0	2
321	23B08205879	BRIP1	Variants of uncertain significance	42	Female	IDC	0	0	0	0.7	TNBC	2.7	2	pT2N0M0,IIA	0	3
322	23B08205881	—	—	36	Female	IDC	0.9	0.9	0	0.2	luminal B Her2 Negative	1.5	2	pT1N1M0,IIA	1	2
323	23B08205882	MUTYH	Variants of uncertain significance	38	Female	IDC	0.9	0	0	0.4	luminal B Her2 Negative	1.5	1	pT1aN1miM0,IB	1	3
324	23B08205883	SMARCA4	Variants of uncertain significance	38	Female	IDC	0.7	0.8	1	0.4	Luminal B Her-2 Positive	2.3	2	pT2N0M0 ,IIA	0	NA
325	23B08205885	CDK12	Variants of uncertain significance	57	Female	IDC	0	0	0	0.6	TNBC	2.7	2	pT2N0M0 ,IIA	0	3
326	23B08205889	PMS2	Variants of uncertain significance	45	Female	IDC	0.8	0.9	1	0.6	Luminal B Her-2 Positive	1.2	2	pT1N1M0,IIA	1	3
327	23B08205890	PMS2	Variants of uncertain significance	61	Female	DCIS	0.02	0	1	0.05	Luminal B Her-2 Positive	3.2	0	pTisN0M0,0	0	3
328	23B08205891	—	—	34	Female	IDC	0	0	0	0.5	TNBC	3	2	pT2N0M0,IIA	0	3
329	23B08205892	—	—	38	Female	DCIS	0.95	0.8	0	0.3	luminal B Her2 Negative	0.7	0	pTisN0M0,0	0	2
330	24B04401436	BRCA2	Variants of uncertain significance	35	Female	IDC	0.8	0.05	0	0.15	luminal B Her2 Negative	1.6	1	pT1cN0M0,IA	0	2
331	23B08205852	—	—	46	Female	IDC	0	0	1	0.3	Her-2 overexpression	3.5	2	pT2N0M0,IIA	0	3
332	23B08205853	BRCA2	Variants of uncertain significance	27	Female	DCIS	0.8	0.3	0	0.2	luminal B Her2 Negative	5	0	pTisN0M0,0	0	2
333	23B08205854	—	—	53	Female	IDC	0.9	0.5	0	0.02	luminalA	0.6	1	pT1bN0M0,IA	0	2
334	23B08205856	—	—	27	Female	IDC	0	0	0	0.7	TNBC	2.2	2	cT2N1M0,IIB	1	3
335	23B08205857	BRIP1	Variants of uncertain significance	45	Female	IDC	0.8	0.6	0	0.1	luminalA	1.7	2	pT1N1M0,IIA	1	2
336	23B08205858	NF1	Variants of uncertain significance	40	Female	DCIS	0.7	0.5	0	0.03	luminalA	1.2	1	cT1cN0M0,IA	0	3
337	23B08205859	BRIP1	Pathogenic variants	52	Female	IDC	0	0	0	0.3	TNBC	3.5	2	pT2N0M0,IIA	0	3
338	23B08205861	ALK	Variants of uncertain significance	39	Female	IDC	0.9	0.4	0	0.5	luminal B Her2 Negative	1	1	cT1N0M0,IA	0	3
339	23B08205864	—	—	44	Female	ILC	0.9	0.9	0	0.03	luminalA	1.1	1	pT1aN0M0,IA	0	2
340	23B08205870	CHEK2	Variants of uncertain significance	69	Female	IDC	0	0	0	0.8	TNBC	1.8	1	pT1N0M0,IA	0	3
341	23B08205872	—	—	36	Female	IDC	0.7	0	0	0.4	luminal B Her2 Negative	3.2	3	pT2N2aM0,IIIA	1	3
342	24B08163321	MSH6	Variants of uncertain significance	40	Female	IDC	0.8	0.4	0	0.35	luminal B Her2 Negative	1.2	1	pT1aN0M0,IA	0	2
343	24B08163322	CHEK2	Variants of uncertain significance	55	Female	IDC	0.9	0.6	0	0.4	luminal B Her2 Negative	1.7	1	pT1N0M0,IA	0	2
344	24B08163323	—	—	51	Female	DCIS	0	0	1	0.2	Her-2 overexpression	2.5	2	pT2N0M0,IIA	0	3
345	24B08163324	NBN	Variants of uncertain significance	37	Female	IDC	0	0	1	0.4	Her-2 overexpression	3.2	2	cT2N0M0,IIA	0	2
346	24B08163325	MSH2	Variants of uncertain significance	46	Female	IDC	0.6	0	0	0.3	luminal B Her2 Negative	0.4	1	cT1N0M0,IA	0	3
347	24B08163326	ATM	Variants of uncertain significance	43	Female	IDC	0	0	0	0.9	TNBC	3.1	2	pT2N0M0,IIA	0	3
348	24B08163327	CDK12	Variants of uncertain significance	36	Female	IDC	0.9	0.7	0	0.25	luminal B Her2 Negative	2.3	3	pT2ypN2M0,IIIA	1	2
349	24B08163328	—	—	32	Female	IDC	0	0	0	0.7	TNBC	4.8	2	cT2N0M0,IIA	0	NA
350	24B08163329	NF1	Variants of uncertain significance	29	Female	IDC	0.7	0.4	1	0.3	luminalB Her-2 Positive	8	3	cT3N2M0 ,IIIA	1	2
351	24B09434145	SMARCA4	Variants of uncertain significance	42	Female	IDC	0.9	0.8	0	0.1	luminal A	1.2	1	pT1N0M0,IA	0	2
352	24B08163330	—	—	46	Female	IDC	0.9	0.9	0	0.1	luminal A	0.6	1	pT1N0M0,IA	0	2
